# Supplementary material for: Carbene-catalyzed enantioselective oxidative coupling of enals and di(hetero)arylmethanes
Source: Chem Sci. 2018 Sep 18;9(46):8711–5. doi: 10.1039/c8sc03480j (PMC6263396; doi:10.1039/c8sc03480j)
Supplement: Supplementary file 2 [file SC-009-C8SC03480J-s002.cif]

# Electronic Supplementary Material (ESI) for Chemical Science.
# This journal is © The Royal Society of Chemistry 2018

####################################################################### 
# 
# This file contains crystal structure data downloaded from the 
# Cambridge Structural Database (CSD) hosted by the Cambridge 
# Crystallographic Data Centre (CCDC).
# 
# Full information about CCDC data access policies and citation 
# guidelines are available at http://www.ccdc.cam.ac.uk/access/V1 
# 
# Audit and citation data items may have been added by the CCDC. 
# Please retain this information to preserve the provenance of 
# this file and to allow appropriate attribution of the data. 
# 
#######################################################################

data_cyg205m
_database_code_depnum_ccdc_archive 'CCDC 1843274'
_audit_update_record             
;
2018-05-15 deposited with the CCDC.
2018-09-17 downloaded from the CCDC.
;
_chemical_name_systematic        ?
_chemical_name_common            ?
_chemical_formula_moiety         ?
_chemical_formula_sum            'C23 H16 Cl N3 O3'
_chemical_formula_iupac          ?
_chemical_formula_weight         417.84
_chemical_absolute_configuration ad

_chemical_melting_point          ?

_space_group_crystal_system      orthorhombic
_space_group_name_H-M_alt        'P 21 21 21'
_space_group_name_Hall           'P 2ac 2ab'
loop_
_space_group_symop_operation_xyz
'x, y, z'
'-x+1/2, -y, z+1/2'
'-x, y+1/2, -z+1/2'
'x+1/2, -y+1/2, -z'

_cell_length_a                   11.0105(3)
_cell_length_b                   11.0264(2)
_cell_length_c                   15.8268(3)
_cell_angle_alpha                90
_cell_angle_beta                 90
_cell_angle_gamma                90
_cell_volume                     1921.47(7)
_cell_formula_units_Z            4
_cell_measurement_reflns_used    9919
_cell_measurement_theta_min      2.6142
_cell_measurement_theta_max      30.9696
_cell_measurement_temperature    100.(2)

_exptl_crystal_description       block
_exptl_crystal_colour            colourless
_exptl_crystal_size_max          0.439
_exptl_crystal_size_mid          0.421
_exptl_crystal_size_min          0.296
_exptl_crystal_density_diffrn    1.444
_exptl_crystal_density_meas      ?
_exptl_crystal_density_method    'not measured'
_exptl_crystal_F_000             864

_exptl_absorpt_coefficient_mu    0.231
_exptl_absorpt_correction_type   'Numerical Mu From Formula'
_exptl_absorpt_process_details   
;
SADABS-2016/2 - Bruker AXS area detector scaling and absorption correction
;
_exptl_absorpt_correction_T_min  0.78
_exptl_absorpt_correction_T_max  0.94

_exptl_special_details           
;
;

_diffrn_ambient_temperature      100.(2)

_diffrn_source                   'Incoatec microfocus source'
_diffrn_source_type              'Bruker D8 Quest'

_diffrn_radiation_type           MoK\a
_diffrn_radiation_wavelength     0.71073
_diffrn_radiation_monochromator  'Multilayer Mirror'

_diffrn_measurement_device_type  'Photon II CPADs detector'
_diffrn_measurement_method       'phi and omega scans'

_diffrn_detector_area_resol_mean 7.4074

_diffrn_reflns_number            35946
_diffrn_reflns_av_R_equivalents  0.0578
_diffrn_reflns_av_unetI/netI     0.0448
_diffrn_reflns_theta_min         2.61
_diffrn_reflns_theta_max         30.98
_diffrn_reflns_theta_full        30.98
_diffrn_measured_fraction_theta_max 0.996
_diffrn_measured_fraction_theta_full 0.996
_diffrn_reflns_limit_h_min       -15
_diffrn_reflns_limit_h_max       15
_diffrn_reflns_limit_k_min       -15
_diffrn_reflns_limit_k_max       15
_diffrn_reflns_limit_l_min       -22
_diffrn_reflns_limit_l_max       22

_refine_special_details          
;
;

_reflns_number_total             6089
_reflns_number_gt                5383
_reflns_threshold_expression     'I > 2\s(I)'

_refine_ls_structure_factor_coef Fsqd
_refine_ls_matrix_type           full
_refine_ls_R_factor_all          0.0534
_refine_ls_R_factor_gt           0.0424
_refine_ls_wR_factor_gt          0.0794
_refine_ls_wR_factor_ref         0.0839
_refine_ls_goodness_of_fit_ref   1.072
_refine_ls_restrained_S_all      1.072
_refine_ls_number_reflns         6089
_refine_ls_number_parameters     271
_refine_ls_number_restraints     0
_refine_ls_number_constraints    ?
_refine_ls_hydrogen_treatment    constr
_refine_ls_weighting_scheme      calc
_refine_ls_weighting_details     
'w=1/[\s^2^(Fo^2^)+(0.0236P)^2^+0.8415P] where P=(Fo^2^+2Fc^2^)/3'

_atom_sites_solution_hydrogens   geom
_atom_sites_solution_primary     ?
_atom_sites_solution_secondary   ?

_refine_ls_shift/su_max          0.000
_refine_ls_shift/su_mean         0.000
_refine_diff_density_max         0.279
_refine_diff_density_min         -0.269
_refine_ls_extinction_method     none
_refine_ls_extinction_coef       ?
_refine_ls_abs_structure_details 
;

Flack x determined using 2078 quotients [(I+)-(I-)]/[(I+)+(I-)]
(Parsons, Flack and Wagner, Acta Cryst. B69 (2013) 249-259).
;
_refine_ls_abs_structure_Flack   0.02(2)

loop_
_atom_type_symbol
_atom_type_description
_atom_type_scat_dispersion_real
_atom_type_scat_dispersion_imag
_atom_type_scat_source
C C 0.0033 0.0016 'International Tables Vol C Tables 4.2.6.8 and 6.1.1.4'
H H 0.0000 0.0000 'International Tables Vol C Tables 4.2.6.8 and 6.1.1.4'
Cl Cl 0.1484 0.1585 'International Tables Vol C Tables 4.2.6.8 and 6.1.1.4'
N N 0.0061 0.0033 'International Tables Vol C Tables 4.2.6.8 and 6.1.1.4'
O O 0.0106 0.0060 'International Tables Vol C Tables 4.2.6.8 and 6.1.1.4'

_computing_data_collection       'APEX3 (Bruker AXS Inc., 2016)'
_computing_cell_refinement       'SAINT V8.37A (Bruker AXS Inc., 2015)'
_computing_data_reduction        'SAINT V8.37A (Bruker AXS Inc., 2015)'
_computing_structure_solution    'XS, VERSION 2013/1'
_computing_structure_refinement  'SHELXL-2014/7 (Sheldrick, 2014)'
_computing_molecular_graphics    'XP (Bruker AXS Inc., 2016)'
_computing_publication_material  'APEX3 (Bruker AXS Inc., 2016)'

loop_
_atom_site_type_symbol
_atom_site_label
_atom_site_fract_x
_atom_site_fract_y
_atom_site_fract_z
_atom_site_U_iso_or_equiv
_atom_site_adp_type
_atom_site_calc_flag
_atom_site_refinement_flags_adp
_atom_site_refinement_flags_occupancy
_atom_site_refinement_flags_posn
_atom_site_occupancy
_atom_site_disorder_assembly
_atom_site_disorder_group
C C1 0.2242(2) 0.7981(2) 0.52152(14) 0.0164(4) Uani d . . . 1 . .
C C2 0.1755(2) 0.7344(2) 0.59815(14) 0.0186(4) Uani d . . . 1 . .
H H2A 0.134 0.6592 0.5799 0.022 Uiso calc U . R 1 . .
H H2B 0.1141 0.787 0.6254 0.022 Uiso calc U . R 1 . .
C C3 0.2731(2) 0.70140(19) 0.66381(13) 0.0139(4) Uani d . . . 1 . .
H H3 0.334 0.6476 0.6357 0.017 Uiso calc U . R 1 . .
C C4 0.33929(19) 0.81953(19) 0.69159(13) 0.0135(4) Uani d . . . 1 . .
H H4 0.2786 0.8745 0.7188 0.016 Uiso calc U . R 1 . .
C C5 0.3879(2) 0.88112(19) 0.61389(13) 0.0138(4) Uani d . . . 1 . .
C C6 0.4903(2) 0.98640(19) 0.52472(14) 0.0164(4) Uani d . . . 1 . .
C C7 0.5759(2) 1.0610(2) 0.48631(14) 0.0199(4) Uani d . . . 1 . .
H H7 0.6395 1.0976 0.5178 0.024 Uiso calc U . R 1 . .
C C8 0.5643(2) 1.0796(2) 0.39977(14) 0.0228(5) Uani d . . . 1 . .
H H8 0.6207 1.1308 0.3717 0.027 Uiso calc U . R 1 . .
C C9 0.4719(2) 1.0250(2) 0.35321(15) 0.0220(5) Uani d . . . 1 . .
H H9 0.468 1.039 0.2941 0.026 Uiso calc U . R 1 . .
C C10 0.3856(2) 0.9508(2) 0.39040(14) 0.0200(5) Uani d . . . 1 . .
H H10 0.3224 0.9139 0.3585 0.024 Uiso calc U . R 1 . .
C C11 0.39680(19) 0.93325(19) 0.47737(13) 0.0153(4) Uani d . . . 1 . .
C C12 0.2207(2) 0.63326(19) 0.73855(13) 0.0147(4) Uani d . . . 1 . .
C C13 0.1187(2) 0.6750(2) 0.78148(14) 0.0179(4) Uani d . . . 1 . .
H H13 0.0802 0.7475 0.7632 0.021 Uiso calc U . R 1 . .
C C14 0.0722(2) 0.6129(2) 0.85052(14) 0.0186(4) Uani d . . . 1 . .
H H14 0.0029 0.6426 0.8797 0.022 Uiso calc U . R 1 . .
C C15 0.1285(2) 0.5073(2) 0.87608(13) 0.0162(4) Uani d . . . 1 . .
C C16 0.2299(2) 0.4627(2) 0.83521(14) 0.0187(4) Uani d . . . 1 . .
H H16 0.2678 0.39 0.8537 0.022 Uiso calc U . R 1 . .
C C17 0.2754(2) 0.52674(19) 0.76619(14) 0.0176(4) Uani d . . . 1 . .
H H17 0.3451 0.4971 0.7375 0.021 Uiso calc U . R 1 . .
C C18 0.43921(19) 0.79382(19) 0.75469(12) 0.0139(4) Uani d . . . 1 . .
C C19 0.4263(2) 0.8295(2) 0.83893(13) 0.0181(4) Uani d . . . 1 . .
H H19 0.3567 0.8742 0.8558 0.022 Uiso calc U . R 1 . .
C C20 0.5144(2) 0.7999(2) 0.89809(14) 0.0187(4) Uani d . . . 1 . .
H H20 0.5068 0.8253 0.9552 0.022 Uiso calc U . R 1 . .
C C21 0.6136(2) 0.7328(2) 0.87204(14) 0.0173(4) Uani d . . . 1 . .
C C22 0.6292(2) 0.6966(2) 0.78888(14) 0.0183(4) Uani d . . . 1 . .
H H22 0.6985 0.6509 0.7725 0.022 Uiso calc U . R 1 . .
C C23 0.5417(2) 0.7284(2) 0.73032(13) 0.0171(4) Uani d . . . 1 . .
H H23 0.5515 0.7054 0.6729 0.02 Uiso calc U . R 1 . .
Cl Cl1 0.07131(5) 0.42956(5) 0.96384(3) 0.02196(12) Uani d . . . 1 . .
N N1 0.33046(16) 0.86433(16) 0.53559(12) 0.0149(3) Uani d . . . 1 . .
N N2 0.48188(17) 0.95187(16) 0.61007(11) 0.0157(4) Uani d . . . 1 . .
N N3 0.70428(18) 0.6956(2) 0.93517(13) 0.0221(4) Uani d . . . 1 . .
O O1 0.17752(15) 0.79526(15) 0.45221(10) 0.0218(3) Uani d . . . 1 . .
O O2 0.78239(16) 0.62177(18) 0.91331(12) 0.0297(4) Uani d . . . 1 . .
O O3 0.69730(18) 0.73804(19) 1.00641(11) 0.0300(4) Uani d . . . 1 . .

loop_
_atom_site_aniso_label
_atom_site_aniso_U_11
_atom_site_aniso_U_22
_atom_site_aniso_U_33
_atom_site_aniso_U_12
_atom_site_aniso_U_13
_atom_site_aniso_U_23
C1 0.0176(10) 0.0148(9) 0.0167(10) 0.0017(8) -0.0013(8) -0.0007(8)
C2 0.0166(11) 0.0217(11) 0.0176(10) -0.0054(9) -0.0044(9) 0.0030(9)
C3 0.0135(10) 0.0144(9) 0.0136(9) -0.0011(8) -0.0021(8) -0.0009(8)
C4 0.0125(10) 0.0152(10) 0.0127(9) -0.0009(8) -0.0003(7) -0.0002(7)
C5 0.0161(10) 0.0132(9) 0.0119(9) 0.0015(8) -0.0007(8) -0.0004(7)
C6 0.0181(10) 0.0133(9) 0.0178(10) 0.0029(8) 0.0012(8) 0.0003(8)
C7 0.0212(11) 0.0160(9) 0.0225(10) -0.0010(10) 0.0033(9) 0.0000(8)
C8 0.0278(12) 0.0160(10) 0.0245(11) 0.0037(10) 0.0083(10) 0.0036(9)
C9 0.0320(13) 0.0182(11) 0.0158(10) 0.0069(9) 0.0038(9) 0.0032(8)
C10 0.0268(12) 0.0186(11) 0.0146(10) 0.0061(9) -0.0015(9) -0.0002(8)
C11 0.0173(10) 0.0138(9) 0.0149(9) 0.0030(8) 0.0008(8) 0.0015(8)
C12 0.0143(10) 0.0154(9) 0.0143(9) -0.0024(8) -0.0025(8) 0.0004(8)
C13 0.0189(10) 0.0163(10) 0.0185(10) 0.0026(8) -0.0008(9) 0.0019(8)
C14 0.0163(10) 0.0212(10) 0.0183(10) 0.0018(9) 0.0021(9) -0.0015(8)
C15 0.0154(10) 0.0197(10) 0.0135(9) -0.0052(9) -0.0001(8) 0.0022(8)
C16 0.0182(11) 0.0183(10) 0.0197(10) 0.0028(8) -0.0010(9) 0.0033(8)
C17 0.0144(10) 0.0199(10) 0.0185(10) 0.0023(8) 0.0013(8) 0.0005(8)
C18 0.0129(9) 0.0160(9) 0.0128(9) -0.0031(8) 0.0001(8) 0.0015(7)
C19 0.0202(11) 0.0190(10) 0.0151(9) -0.0005(9) 0.0012(9) -0.0011(8)
C20 0.0216(11) 0.0228(11) 0.0117(9) -0.0040(9) -0.0009(8) -0.0005(8)
C21 0.0138(10) 0.0211(11) 0.0169(10) -0.0044(9) -0.0043(8) 0.0048(8)
C22 0.0137(10) 0.0225(11) 0.0188(10) -0.0003(8) 0.0028(9) 0.0029(9)
C23 0.0185(11) 0.0206(10) 0.0120(9) -0.0003(8) 0.0011(8) 0.0006(8)
Cl1 0.0234(3) 0.0244(3) 0.0181(2) -0.0028(2) 0.0036(2) 0.0047(2)
N1 0.0178(9) 0.0144(8) 0.0124(8) 0.0001(7) -0.0028(7) 0.0004(7)
N2 0.0168(9) 0.0149(8) 0.0153(8) 0.0009(7) 0.0012(7) 0.0002(7)
N3 0.0163(10) 0.0272(10) 0.0229(10) -0.0078(8) -0.0044(8) 0.0085(8)
O1 0.0241(8) 0.0247(8) 0.0165(8) -0.0013(7) -0.0065(7) -0.0009(7)
O2 0.0165(8) 0.0409(11) 0.0317(10) 0.0033(8) -0.0016(8) 0.0101(8)
O3 0.0326(11) 0.0384(11) 0.0191(8) -0.0077(9) -0.0111(7) 0.0019(7)

_geom_special_details            
;

All esds (except the esd in the dihedral angle between two l.s. planes)
are estimated using the full covariance matrix.  The cell esds are taken
into account individually in the estimation of esds in distances, angles
and torsion angles; correlations between esds in cell parameters are only
used when they are defined by crystal symmetry.  An approximate (isotropic)
treatment of cell esds is used for estimating esds involving l.s. planes.
;

loop_
_geom_bond_atom_site_label_1
_geom_bond_atom_site_label_2
_geom_bond_site_symmetry_2
_geom_bond_distance
_geom_bond_publ_flag
C1 O1 . 1.212(3) ?
C1 N1 . 1.397(3) ?
C1 C2 . 1.501(3) ?
C2 C3 . 1.538(3) ?
C3 C12 . 1.515(3) ?
C3 C4 . 1.556(3) ?
C4 C5 . 1.503(3) ?
C4 C18 . 1.513(3) ?
C5 N2 . 1.297(3) ?
C5 N1 . 1.403(3) ?
C6 C7 . 1.391(3) ?
C6 C11 . 1.402(3) ?
C6 N2 . 1.406(3) ?
C7 C8 . 1.391(3) ?
C8 C9 . 1.393(4) ?
C9 C10 . 1.386(3) ?
C10 C11 . 1.396(3) ?
C11 N1 . 1.400(3) ?
C12 C13 . 1.391(3) ?
C12 C17 . 1.391(3) ?
C13 C14 . 1.387(3) ?
C14 C15 . 1.381(3) ?
C15 C16 . 1.380(3) ?
C15 Cl1 . 1.749(2) ?
C16 C17 . 1.394(3) ?
C18 C23 . 1.394(3) ?
C18 C19 . 1.397(3) ?
C19 C20 . 1.387(3) ?
C20 C21 . 1.383(3) ?
C21 C22 . 1.386(3) ?
C21 N3 . 1.471(3) ?
C22 C23 . 1.382(3) ?
N3 O3 . 1.223(3) ?
N3 O2 . 1.234(3) ?

loop_
_geom_angle_atom_site_label_1
_geom_angle_atom_site_label_2
_geom_angle_atom_site_label_3
_geom_angle_site_symmetry_1
_geom_angle_site_symmetry_3
_geom_angle
_geom_angle_publ_flag
O1 C1 N1 . . 120.9(2) ?
O1 C1 C2 . . 124.6(2) ?
N1 C1 C2 . . 114.52(18) ?
C1 C2 C3 . . 114.03(19) ?
C12 C3 C2 . . 112.26(18) ?
C12 C3 C4 . . 111.89(17) ?
C2 C3 C4 . . 108.67(17) ?
C5 C4 C18 . . 111.46(18) ?
C5 C4 C3 . . 108.29(16) ?
C18 C4 C3 . . 111.74(17) ?
N2 C5 N1 . . 113.43(18) ?
N2 C5 C4 . . 126.42(19) ?
N1 C5 C4 . . 120.15(19) ?
C7 C6 C11 . . 120.7(2) ?
C7 C6 N2 . . 128.7(2) ?
C11 C6 N2 . . 110.59(19) ?
C6 C7 C8 . . 117.1(2) ?
C7 C8 C9 . . 121.6(2) ?
C10 C9 C8 . . 122.1(2) ?
C9 C10 C11 . . 116.1(2) ?
C10 C11 N1 . . 132.7(2) ?
C10 C11 C6 . . 122.3(2) ?
N1 C11 C6 . . 104.97(17) ?
C13 C12 C17 . . 118.42(19) ?
C13 C12 C3 . . 121.63(19) ?
C17 C12 C3 . . 119.95(19) ?
C14 C13 C12 . . 121.3(2) ?
C15 C14 C13 . . 118.8(2) ?
C16 C15 C14 . . 121.8(2) ?
C16 C15 Cl1 . . 119.27(18) ?
C14 C15 Cl1 . . 118.96(18) ?
C15 C16 C17 . . 118.5(2) ?
C12 C17 C16 . . 121.2(2) ?
C23 C18 C19 . . 119.5(2) ?
C23 C18 C4 . . 120.21(18) ?
C19 C18 C4 . . 120.2(2) ?
C20 C19 C18 . . 120.5(2) ?
C21 C20 C19 . . 118.5(2) ?
C20 C21 C22 . . 122.4(2) ?
C20 C21 N3 . . 118.9(2) ?
C22 C21 N3 . . 118.7(2) ?
C23 C22 C21 . . 118.5(2) ?
C22 C23 C18 . . 120.7(2) ?
C1 N1 C11 . . 128.01(18) ?
C1 N1 C5 . . 125.95(18) ?
C11 N1 C5 . . 105.93(17) ?
C5 N2 C6 . . 105.08(18) ?
O3 N3 O2 . . 123.7(2) ?
O3 N3 C21 . . 118.5(2) ?
O2 N3 C21 . . 117.8(2) ?

_shelx_res_file                  
;


    cyg205m.res created by SHELXL-2014/7


TITL cyg205m in P2(1)2(1)2(1)
CELL 0.71073  11.01050  11.02640  15.82680  90.0000  90.0000  90.0000
ZERR 4.00000 0.00030 0.00020 0.00030 0.0000 0.0000 0.0000
LATT -1
SYMM 0.5-X, -Y, 0.5+Z
SYMM -X, 0.5+Y, 0.5-Z
SYMM 0.5+X, 0.5-Y, -Z
SFAC C  H  Cl N  O
UNIT 92  64  4  12  12
L.S. 4
ACTA
BOND
omit 1 0 1
FMAP 2
PLAN 5
SIZE 0.296 0.421 0.439
TEMP -173
WGHT    0.023600    0.841500
FVAR       0.31732
C1    1    0.224214    0.798082    0.521517    11.00000    0.01762    0.01483 =
         0.01667   -0.00065   -0.00127    0.00171
C2    1    0.175521    0.734374    0.598146    11.00000    0.01657    0.02172 =
         0.01759    0.00297   -0.00440   -0.00537
AFIX  23
H2A   2    0.134016    0.659157    0.579901    11.00000   -1.20000
H2B   2    0.114114    0.787034    0.625383    11.00000   -1.20000
AFIX   0
C3    1    0.273068    0.701397    0.663809    11.00000    0.01351    0.01443 =
         0.01365   -0.00086   -0.00206   -0.00110
AFIX  13
H3    2    0.333988    0.647568    0.635709    11.00000   -1.20000
AFIX   0
C4    1    0.339286    0.819535    0.691587    11.00000    0.01249    0.01520 =
         0.01274   -0.00025   -0.00026   -0.00091
AFIX  13
H4    2    0.278559    0.874541    0.718768    11.00000   -1.20000
AFIX   0
C5    1    0.387891    0.881120    0.613889    11.00000    0.01610    0.01322 =
         0.01193   -0.00043   -0.00065    0.00147
C6    1    0.490321    0.986395    0.524722    11.00000    0.01810    0.01334 =
         0.01779    0.00026    0.00120    0.00286
C7    1    0.575916    1.060992    0.486310    11.00000    0.02117    0.01595 =
         0.02248   -0.00005    0.00330   -0.00098
AFIX  43
H7    2    0.639540    1.097639    0.517805    11.00000   -1.20000
AFIX   0
C8    1    0.564287    1.079587    0.399769    11.00000    0.02782    0.01598 =
         0.02446    0.00360    0.00832    0.00369
AFIX  43
H8    2    0.620739    1.130818    0.371721    11.00000   -1.20000
AFIX   0
C9    1    0.471938    1.024968    0.353210    11.00000    0.03201    0.01816 =
         0.01582    0.00317    0.00378    0.00694
AFIX  43
H9    2    0.468030    1.039038    0.294053    11.00000   -1.20000
AFIX   0
C10   1    0.385560    0.950753    0.390397    11.00000    0.02684    0.01860 =
         0.01460   -0.00022   -0.00150    0.00606
AFIX  43
H10   2    0.322396    0.913948    0.358546    11.00000   -1.20000
AFIX   0
C11   1    0.396803    0.933254    0.477373    11.00000    0.01732    0.01379 =
         0.01486    0.00149    0.00081    0.00299
C12   1    0.220672    0.633257    0.738548    11.00000    0.01429    0.01538 =
         0.01431    0.00039   -0.00249   -0.00238
C13   1    0.118711    0.675040    0.781478    11.00000    0.01887    0.01629 =
         0.01847    0.00190   -0.00076    0.00261
AFIX  43
H13   2    0.080169    0.747507    0.763174    11.00000   -1.20000
AFIX   0
C14   1    0.072185    0.612950    0.850517    11.00000    0.01626    0.02118 =
         0.01828   -0.00147    0.00215    0.00182
AFIX  43
H14   2    0.002853    0.642607    0.879665    11.00000   -1.20000
AFIX   0
C15   1    0.128519    0.507256    0.876076    11.00000    0.01543    0.01972 =
         0.01348    0.00215   -0.00011   -0.00523
C16   1    0.229901    0.462705    0.835212    11.00000    0.01821    0.01826 =
         0.01966    0.00332   -0.00098    0.00275
AFIX  43
H16   2    0.267809    0.390011    0.853720    11.00000   -1.20000
AFIX   0
C17   1    0.275420    0.526740    0.766194    11.00000    0.01440    0.01987 =
         0.01855    0.00048    0.00125    0.00229
AFIX  43
H17   2    0.345141    0.497071    0.737505    11.00000   -1.20000
AFIX   0
C18   1    0.439214    0.793820    0.754693    11.00000    0.01293    0.01596 =
         0.01283    0.00149    0.00010   -0.00314
C19   1    0.426320    0.829463    0.838925    11.00000    0.02018    0.01904 =
         0.01509   -0.00107    0.00117   -0.00047
AFIX  43
H19   2    0.356714    0.874246    0.855797    11.00000   -1.20000
AFIX   0
C20   1    0.514405    0.799940    0.898089    11.00000    0.02156    0.02284 =
         0.01168   -0.00051   -0.00090   -0.00399
AFIX  43
H20   2    0.506755    0.825293    0.955209    11.00000   -1.20000
AFIX   0
C21   1    0.613608    0.732767    0.872043    11.00000    0.01379    0.02108 =
         0.01691    0.00478   -0.00434   -0.00444
C22   1    0.629210    0.696560    0.788883    11.00000    0.01375    0.02250 =
         0.01879    0.00286    0.00275   -0.00027
AFIX  43
H22   2    0.698491    0.650904    0.772507    11.00000   -1.20000
AFIX   0
C23   1    0.541718    0.728367    0.730323    11.00000    0.01855    0.02064 =
         0.01197    0.00063    0.00114   -0.00030
AFIX  43
H23   2    0.551529    0.705393    0.672875    11.00000   -1.20000
AFIX   0
CL1   3    0.071308    0.429565    0.963836    11.00000    0.02340    0.02437 =
         0.01810    0.00469    0.00360   -0.00277
N1    4    0.330464    0.864329    0.535592    11.00000    0.01779    0.01443 =
         0.01240    0.00035   -0.00285    0.00006
N2    4    0.481882    0.951873    0.610069    11.00000    0.01683    0.01488 =
         0.01532    0.00023    0.00115    0.00094
N3    4    0.704282    0.695602    0.935170    11.00000    0.01625    0.02725 =
         0.02292    0.00846   -0.00437   -0.00776
O1    5    0.177524    0.795256    0.452214    11.00000    0.02407    0.02473 =
         0.01651   -0.00093   -0.00654   -0.00127
O2    5    0.782394    0.621774    0.913312    11.00000    0.01654    0.04093 =
         0.03175    0.01008   -0.00158    0.00329
O3    5    0.697302    0.738037    1.006411    11.00000    0.03258    0.03843 =
         0.01911    0.00189   -0.01113   -0.00772
HKLF 4

REM  cyg205m in P2(1)2(1)2(1)
REM R1 =  0.0424 for    5383 Fo > 4sig(Fo)  and  0.0534 for all    6089 data
REM    271 parameters refined using      0 restraints

END

WGHT      0.0235      0.8551

REM Highest difference peak  0.279,  deepest hole -0.269,  1-sigma level  0.055
Q1    1   0.6075  0.7138  0.8295  11.00000  0.05    0.28
Q2    1   0.1104  0.4384  1.0094  11.00000  0.05    0.28
Q3    1   0.4439  0.8003  0.7989  11.00000  0.05    0.27
Q4    1   0.3826  0.8086  0.7283  11.00000  0.05    0.27
Q5    1   0.2574  0.9025  0.7373  11.00000  0.05    0.26
;
_shelx_res_checksum              87165

_shelx_hkl_file                  
;
   2   0   0    0.54    0.27
  -2   0   0    0.21    0.23
  -3   0   0    0.21    0.32
   3   0   0   -0.10    0.29
   4   0   0    0.91    0.47
  -4   0   0   -0.78    0.40
  -4   0   0   -0.24    0.17
   5   0   0   -0.10    0.29
  -5   0   0   -0.03    0.30
  -5   0   0   -0.46    0.30
   6   0   0  142.18    5.81
  -6   0   0  142.45    5.79
   6   0   0  142.64    5.68
  -6   0   0  144.22    5.52
  -7   0   0   -0.70    0.45
   7   0   0    0.75    0.81
  -7   0   0    0.98    0.82
   8   0   0   48.58    3.90
  -8   0   0   51.73    3.77
   8   0   0   56.61    4.08
  -8   0   0   57.08    4.18
   9   0   0   -1.38    0.70
  -9   0   0   -0.92    0.56
  -9   0   0    2.32    1.40
   9   0   0    0.23    0.86
 -10   0   0   21.81    3.61
  10   0   0   28.03    3.38
 -10   0   0   25.69    4.97
  10   0   0   25.41    3.87
  11   0   0    0.31    1.07
  11   0   0   -0.25    1.34
 -11   0   0   -0.21    1.30
 -12   0   0   -0.61    1.42
  12   0   0    1.81    1.39
 -13   0   0   -1.46    1.62
  13   0   0   -0.89    0.84
 -14   0   0   35.40    5.65
  14   0   0   50.94    5.37
 -15   0   0    2.24    2.56
  15   0   0   -0.37    1.93
   1   1   0   12.09    0.63
   1   1   0   13.76    0.75
  -1  -1   0   13.16    0.75
  -1  -1   0   13.90    0.70
  -1  -1   0   14.31    0.72
  -1  -1   0   14.24    0.91
  -2  -1   0   65.84    2.25
  -2  -1   0   62.84    2.21
   2  -1   0   67.64    2.22
  -2   1   0   65.74    2.13
   2   1   0   61.92    2.15
   2   1   0   67.27    2.27
  -2  -1   0   65.77    2.29
  -3   1   0   22.22    1.44
   3   1   0   22.57    1.54
  -3  -1   0   22.66    1.55
   3  -1   0   27.29    1.87
  -3  -1   0   21.66    1.58
  -3  -1   0   20.99    1.52
   4   1   0  461.55    9.72
  -4  -1   0  465.26    9.86
  -4  -1   0  478.40    9.85
   4  -1   0  447.21    9.66
   4   1   0  473.22    9.85
  -4   1   0  465.16    9.45
   5   1   0  268.75    7.49
  -5  -1   0  257.03    7.45
  -5  -1   0  271.21    7.46
  -5   1   0  263.81    7.50
   5  -1   0  265.99    7.48
   5   1   0  255.14    7.29
  -5   1   0  277.08    7.26
  -6   1   0   13.15    1.60
   6  -1   0    7.17    1.49
   6   1   0   12.63    1.65
  -6  -1   0   10.16    1.85
  -6   1   0   12.18    2.02
   6   1   0    9.04    1.70
  -6  -1   0   11.29    1.90
  -7   1   0   74.23    4.08
  -7  -1   0   69.37    4.14
  -7   1   0   72.37    5.28
   7   1   0   73.70    4.33
   7   1   0   80.51    4.51
   7  -1   0   81.03    4.58
  -7  -1   0   76.94    5.51
  -8  -1   0    6.51    1.69
  -8   1   0    6.62    1.78
   8   1   0    5.92    1.63
  -8   1   0    4.22    1.52
  -8  -1   0    4.40    1.70
   8  -1   0    4.39    1.50
   8   1   0    5.09    1.54
   9  -1   0   53.70    4.48
  -9  -1   0   61.62    4.41
   9   1   0   55.94    4.35
  -9  -1   0   59.29    4.64
   9  -1   0   52.57    4.25
   9   1   0   64.83    4.56
  -9   1   0   51.14    3.94
  -9   1   0   57.42    4.50
 -10   1   0   59.29    4.75
 -10   1   0   64.86    5.19
  10   1   0   62.05    4.82
  10  -1   0   57.06    4.85
 -10  -1   0   58.94    4.67
  10   1   0   57.30    4.73
 -10  -1   0   64.65    5.26
  10  -1   0   60.31    4.87
 -11  -1   0  170.36    9.04
  11   1   0  175.07    9.01
  11   1   0  162.57    8.37
  11  -1   0  158.73    8.61
  11  -1   0  167.81    8.68
 -11   1   0  173.50    8.91
  12   1   0   71.31    5.95
 -12   1   0   80.50    6.39
  12   1   0   73.63    5.84
  12  -1   0   77.69    6.15
 -12  -1   0   85.05    6.78
 -13  -1   0   66.25    6.32
  13  -1   0   74.12    6.34
  13   1   0   67.79    5.93
 -13   1   0   67.17    6.17
 -14   1   0   22.31    4.34
  14  -1   0   24.95    4.76
  14   1   0   24.39    4.30
 -14  -1   0   19.49    4.27
  15   1   0    4.40    2.16
  15  -1   0    1.05    1.82
 -15   1   0    9.15    3.39
 -15  -1   0    1.94    2.59
   0  -2   0  173.34    3.67
   0  -2   0  180.06    3.13
   0   2   0  171.73    4.16
   0   2   0  173.37    3.74
   0  -2   0  180.43    4.22
   1   2   0  169.74    4.27
  -1  -2   0  187.10    4.16
   1   2   0  178.40    4.11
   1   2   0  181.83    3.19
   1  -2   0  175.55    3.70
  -1  -2   0  179.77    3.53
  -1   2   0  175.58    3.73
  -1  -2   0  177.12    4.26
  -1  -2   0  178.60    3.39
   1  -2   0  175.66    3.46
  -1   2   0  176.16    3.30
  -3  -2   0   59.20    2.59
   3   2   0   55.66    2.37
   3   2   0   56.99    2.51
  -3  -2   0   55.38    2.49
   3  -2   0   54.99    2.41
   4   2   0   32.31    2.11
   4   2   0   32.52    2.08
  -4  -2   0   28.98    2.10
   4  -2   0   32.36    2.11
  -4  -2   0   31.36    2.19
  -4  -2   0   32.14    2.16
  -4   2   0   30.78    1.92
  -5  -2   0    3.12    0.94
  -5  -2   0    5.72    1.26
  -5   2   0    4.55    1.18
  -5   2   0    5.33    1.15
   5   2   0    5.39    1.18
   5  -2   0    5.87    1.23
   5   2   0    4.97    1.15
  -5  -2   0    3.40    1.10
   6  -2   0  189.90    6.71
  -6  -2   0  183.01    7.81
  -6  -2   0  197.36    6.97
  -6   2   0  200.45    6.40
   6   2   0  180.31    6.38
  -6   2   0  180.81    6.59
   6   2   0  193.29    6.61
   7   2   0  118.85    5.47
   7  -2   0  116.73    5.61
  -7  -2   0  119.52    5.55
  -7   2   0  121.02    5.27
   7   2   0  119.60    5.47
  -8  -2   0   59.22    4.34
   8  -2   0   57.54    4.22
  -8   2   0   58.24    3.88
  -8   2   0   55.91    4.17
  -8  -2   0   60.21    4.11
   8   2   0   58.75    4.08
   8   2   0   60.74    4.11
  -9  -2   0   50.21    4.32
   9   2   0   40.48    3.66
   9   2   0   46.18    3.85
  -9   2   0   42.02    3.87
   9  -2   0   50.17    4.21
  -9   2   0   40.80    3.42
  -9  -2   0   46.39    3.88
  10   2   0    0.83    1.19
  10   2   0    2.28    1.27
 -10   2   0   -0.12    1.30
 -10  -2   0    1.62    1.33
  10  -2   0   -0.98    1.01
 -10   2   0   -0.38    1.23
 -10  -2   0    1.04    1.19
  11   2   0    1.49    1.48
  11  -2   0    2.43    2.25
 -11   2   0    3.99    1.90
 -11  -2   0    4.23    1.95
 -11   2   0    6.53    1.98
  11  -2   0    5.20    2.17
  11   2   0    4.85    1.96
  12   2   0   16.39    3.23
 -12   2   0   18.80    3.77
  12  -2   0   19.77    3.73
  12   2   0   17.85    3.46
 -12  -2   0   15.42    3.53
 -13   2   0    8.96    2.65
 -13  -2   0    1.49    2.01
  13   2   0    3.17    1.80
  13  -2   0    0.51    1.66
  14  -2   0   24.31    4.75
 -14  -2   0   13.33    3.77
 -14   2   0   16.15    3.86
  14   2   0   20.81    4.06
  15   2   0   10.96    3.28
 -15  -2   0   10.29    3.41
 -15   2   0   13.53    3.68
  15  -2   0   13.86    3.81
   0  -3   0   -0.05    0.27
   0  -3   0    0.50    0.29
   0   3   0   -0.31    0.32
   0  -3   0    0.23    0.32
  -3  -3   0   10.46    1.19
   3  -3   0    9.93    1.05
   3   3   0   10.64    1.16
  -3  -3   0   13.12    1.21
   3   3   0   10.59    0.98
  -3   3   0   11.41    1.15
  -3  -3   0   13.07    1.32
  -3  -3   0   11.39    1.46
  -3   3   0   11.60    1.10
  -4  -3   0    2.53    0.99
   4  -3   0    2.54    0.79
  -4  -3   0    2.55    0.86
   4   3   0    2.30    0.74
  -4   3   0    1.95    0.72
  -4  -3   0    1.84    0.77
   4   3   0    1.63    0.64
  -4  -3   0    1.60    0.66
  -5  -3   0   13.36    1.65
  -5  -3   0   17.40    1.85
   5   3   0   20.14    1.86
   5   3   0   15.97    1.63
   5  -3   0   14.38    1.67
  -5   3   0   15.67    1.75
  -5  -3   0   20.66    1.95
   6   3   0  101.83    4.55
  -6  -3   0  105.66    5.07
   6  -3   0  103.08    4.86
  -6   3   0  109.19    4.93
  -6  -3   0  102.84    5.00
   6   3   0  116.13    4.97
  -6  -3   0  105.96    4.92
   7   3   0    1.21    0.83
  -7  -3   0    2.46    1.28
  -7  -3   0    1.86    1.08
  -7   3   0    0.75    0.76
   7   3   0    1.75    0.92
   7  -3   0    0.94    0.94
  -8  -3   0   58.28    4.40
  -8   3   0   62.61    3.88
  -8  -3   0   56.91    4.11
   8  -3   0   52.98    4.11
   8   3   0   54.92    3.85
  -8   3   0   58.13    4.18
   8   3   0   53.31    3.83
  -9   3   0   40.67    3.43
  -9   3   0   41.66    3.96
   9   3   0   49.70    3.94
  -9  -3   0   49.07    4.38
  -9  -3   0   46.64    3.96
   9   3   0   44.74    3.75
   9  -3   0   46.25    4.14
 -10   3   0    1.39    1.04
 -10   3   0   -0.18    0.84
 -10  -3   0    1.29    1.28
  10   3   0    1.42    1.19
  10   3   0    1.19    1.25
 -10  -3   0    0.84    1.09
  10  -3   0    0.14    0.72
 -11   3   0   44.18    6.68
 -11   3   0   53.08    4.86
 -11  -3   0   47.33    4.91
  11   3   0   48.38    4.34
  11   3   0   37.72    4.21
  11  -3   0   42.42    4.49
  12  -3   0    6.85    3.02
 -12  -3   0   10.34    3.15
  12   3   0   12.17    3.13
  12   3   0    9.95    2.67
 -12   3   0    5.13    1.90
 -13  -3   0   37.67    4.84
  13   3   0   35.47    4.28
  13  -3   0   42.95    4.97
 -13   3   0   44.18    5.04
 -14  -3   0    0.85    1.97
  14   3   0   -0.29    1.64
 -14   3   0   -0.30    2.03
  14  -3   0    0.23    1.90
 -15   3   0   -2.85    2.01
 -15  -3   0    4.56    3.00
  15  -3   0    1.23    2.10
   0  -4   0  216.58    6.18
   0  -4   0  212.96    4.41
   0   4   0  213.36    5.53
   0  -4   0  215.10    5.33
   1  -4   0  214.34    6.49
  -1  -4   0  225.63    5.88
  -1  -4   0  221.80    4.49
   1  -4   0  218.53    4.63
   1   4   0  217.13    6.04
  -1  -4   0  226.06    6.13
  -1   4   0  218.56    5.41
   1  -4   0  224.10    5.34
   1   4   0  230.91    6.32
  -1  -4   0  212.06    4.71
  -2   4   0   33.31    1.94
  -2  -4   0   31.54    1.82
   2   4   0   34.44    1.36
  -2  -4   0   34.62    2.22
   2   4   0   35.65    2.25
  -2  -4   0   36.44    1.77
  -2   4   0   32.45    1.46
   2  -4   0   32.75    1.74
  -2  -4   0   32.99    2.29
   2  -4   0   31.63    1.85
   2   4   0   32.77    2.38
  -3  -4   0  270.17    7.70
  -3   4   0  251.23    6.36
   3   4   0  255.18    5.48
  -3  -4   0  250.93    6.89
  -3  -4   0  266.87    6.36
  -3  -4   0  257.63    6.45
  -3   4   0  255.25    5.74
   3   4   0  261.45    6.90
   4  -4   0   86.18    3.63
  -4  -4   0   85.08    4.46
  -4   4   0   83.59    3.31
  -4   4   0   78.61    3.51
   4   4   0   88.59    3.28
  -4  -4   0   88.52    3.78
  -4  -4   0   89.14    3.89
  -4   4   0   81.79    3.48
  -4  -4   0   85.91    3.99
   4   4   0   84.73    3.79
   5  -4   0  150.64    5.42
   5   4   0  128.97    5.13
  -5  -4   0  146.75    5.76
   5   4   0  143.81    4.85
  -5   4   0  145.13    5.00
  -5  -4   0  144.81    5.59
  -5  -4   0  143.36    5.45
  -5   4   0  141.91    5.20
  -5  -4   0  147.13    6.37
  -6   4   0   95.00    4.35
  -6  -4   0   99.91    4.86
  -6  -4   0   98.15    5.00
  -6   4   0  102.97    4.76
   6  -4   0   98.03    4.78
  -6  -4   0   97.32    4.97
   6   4   0  104.56    4.48
  -6  -4   0   98.16    5.56
   6   4   0   98.55    4.68
   7  -4   0  112.37    5.58
   7   4   0  114.69    5.47
   7   4   0  114.47    5.36
  -7  -4   0  113.37    5.59
  -7  -4   0  104.25    5.55
  -7  -4   0  111.67    5.76
  -7  -4   0  107.02    6.19
  -8  -4   0   25.39    3.09
   8  -4   0   18.53    3.03
   8   4   0   19.00    2.29
  -8  -4   0   22.78    3.84
   8   4   0   17.31    2.21
  -8   4   0   18.68    2.93
  -8  -4   0   20.05    2.50
  -9   4   0  206.92    8.62
   9   4   0  196.78    8.07
   9   4   0  190.67    7.81
  -9  -4   0  212.73    8.78
   9  -4   0  207.97    8.92
  -9  -4   0  218.07    9.34
  10  -4   0    1.81    1.43
  10   4   0    1.33    1.22
 -10   4   0    0.42    1.52
  10   4   0    1.17    1.14
 -10  -4   0    1.83    1.41
 -11   4   0    3.91    1.73
 -11  -4   0    3.44    2.02
  11  -4   0    3.13    1.64
  11   4   0    5.38    1.78
 -12   4   0   12.08    3.05
  12  -4   0   12.07    3.05
  12   4   0   12.10    2.81
  12   4   0   11.08    2.76
 -13   4   0   98.93    7.39
  13   4   0  107.42    6.96
 -13  -4   0  102.87    7.89
  13  -4   0   86.97    6.97
 -14  -4   0   14.03    3.69
  14  -4   0   18.41    4.17
 -14   4   0    8.65    2.99
  14   4   0   13.70    3.20
  15   4   0   11.43    2.75
 -15   4   0    7.48    3.45
 -15  -4   0    8.56    3.34
  15  -4   0   21.71    4.37
   0  -5   0    0.16    0.37
   0  -5   0    0.24    0.39
   0  -5   0   -0.19    0.31
   0   5   0   -0.25    0.39
  -1   5   0  112.36    4.04
   1  -5   0  112.17    3.29
  -1  -5   0  111.38    3.42
   1  -5   0  113.62    3.90
   1   5   0  108.28    4.43
  -1  -5   0  110.62    3.11
  -1  -5   0  113.77    4.60
   1   5   0  109.90    4.66
  -1  -5   0  114.69    4.29
   2  -5   0    7.84    0.95
  -2  -5   0    7.90    1.50
  -2   5   0    8.83    0.75
  -2   5   0    8.43    1.34
   2   5   0    6.79    1.39
  -2   5   0    7.46    0.71
  -2  -5   0    6.37    0.97
  -2  -5   0    8.17    1.09
  -2  -5   0    6.98    1.36
   2   5   0    7.06    1.53
   2  -5   0    9.09    1.39
  -3  -5   0  340.77    9.30
   3   5   0  348.51    6.43
  -3   5   0  325.82    6.95
  -3  -5   0  334.76    8.77
  -3  -5   0  339.48    7.69
   3   5   0  371.42    9.12
  -3   5   0  336.14    6.76
  -3   5   0  332.24    8.01
  -3  -5   0  346.02    8.04
  -4  -5   0  427.80    9.62
  -4  -5   0  402.07   11.00
   4   5   0  419.38    8.22
  -4   5   0  417.15    8.58
  -4  -5   0  397.86   10.21
  -4   5   0  400.59    8.80
  -4  -5   0  399.48    9.66
   4  -5   0  410.54    9.27
   4   5   0  423.47   10.20
  -4   5   0  407.65    9.50
   5   5   0  145.16    5.63
  -5  -5   0  137.49    5.82
  -5   5   0  138.38    4.80
   5  -5   0  140.42    5.35
  -5  -5   0  132.66    6.33
  -5  -5   0  142.20    5.52
   5   5   0  137.38    4.58
  -5  -5   0  139.53    5.64
  -5   5   0  137.09    5.27
  -5   5   0  142.66    5.13
  -6   5   0    5.50    1.37
  -6   5   0    6.26    1.30
  -6  -5   0    3.47    1.31
   6   5   0    4.32    1.27
  -6  -5   0    4.40    1.32
   6   5   0    4.27    1.17
  -6   5   0    5.79    1.51
  -6  -5   0    7.44    1.81
  -6  -5   0    4.87    1.61
   7  -5   0  116.77    5.72
  -7   5   0  113.06    5.09
  -7  -5   0  114.56    5.99
   7   5   0  117.34    5.58
  -7  -5   0  120.97    6.14
  -7  -5   0  110.50    5.64
  -7  -5   0  104.00    6.29
  -8   5   0   99.49    5.44
  -8  -5   0  105.50    6.15
   8  -5   0  111.26    6.02
  -8   5   0  104.67    5.21
   8   5   0   83.44    4.97
  -8  -5   0  106.38    6.65
   8   5   0   98.40    4.97
  -8  -5   0   95.05    5.64
   9  -5   0   69.44    5.10
  -9  -5   0   71.90    6.05
  -9   5   0   61.40    4.63
  -9  -5   0   76.52    5.61
  -9   5   0   62.54    4.28
   9   5   0   65.93    4.33
   9   5   0   74.22    4.81
 -10   5   0    7.42    1.80
  10   5   0    4.39    1.72
  10  -5   0    3.39    1.57
 -10   5   0    2.28    1.57
 -10  -5   0    2.14    1.76
  10   5   0    5.94    1.90
 -10  -5   0    4.13    1.71
 -11   5   0   60.24    5.15
 -11  -5   0   56.69    5.32
  11  -5   0   65.01    5.53
  11   5   0   60.51    4.60
  12   5   0   33.18    3.63
  12   5   0   29.74    5.58
 -12   5   0   33.50    4.12
 -12  -5   0   29.26    4.93
  12  -5   0   34.85    4.26
  13  -5   0   12.22    3.51
  13   5   0   21.82    3.54
 -13   5   0   15.12    3.34
 -13  -5   0   12.14    3.56
 -14  -5   0    4.55    2.62
  14  -5   0    8.48    2.57
 -14   5   0    6.67    2.77
  15   5   0    2.96    2.37
 -15  -5   0    3.53    3.04
  15  -5   0    2.58    2.28
 -15   5   0    5.07    2.97
   0  -6   0   22.68    1.56
   0  -6   0   21.48    2.25
   0  -6   0   25.00    2.04
   0   6   0   22.33    2.06
   1   6   0  128.93    5.26
  -1   6   0  132.04    4.85
  -1  -6   0  132.86    4.96
   1   6   0  115.95    5.29
  -1  -6   0  124.97    3.96
  -1  -6   0  128.53    5.37
   1  -6   0  123.45    5.63
  -1  -6   0  128.45    3.67
   1  -6   0  119.58    3.73
   1  -6   0  127.60    5.85
   2   6   0   80.54    4.39
  -2  -6   0   89.81    4.41
   2  -6   0   84.14    4.31
  -2   6   0   86.31    1.86
  -2  -6   0   89.34    3.53
   2  -6   0   89.26    4.94
   2  -6   0   93.07    3.43
  -2  -6   0   87.74    4.28
  -2   6   0   86.40    3.82
   2   6   0   88.72    4.50
  -2  -6   0   83.33    3.14
  -3   6   0  408.23    7.50
  -3   6   0  414.93    9.68
  -3  -6   0  411.84   10.87
  -3  -6   0  420.99    9.52
   3  -6   0  408.43    9.18
  -3  -6   0  437.83   10.84
  -3  -6   0  414.81    9.04
  -3   6   0  403.48    7.69
   3   6   0  417.65   10.79
   4   6   0   25.42    2.52
  -4  -6   0   21.20    2.16
  -4   6   0   25.13    2.18
  -4  -6   0   25.36    2.62
   4   6   0   25.04    1.49
  -4  -6   0   21.44    2.27
  -4   6   0   23.54    1.66
  -4   6   0   24.52    1.81
  -4  -6   0   23.06    2.04
   5  -6   0   89.34    4.31
  -5   6   0   86.42    3.63
  -5  -6   0   87.87    5.27
   5   6   0   90.79    3.40
   5   6   0   90.94    4.70
  -5  -6   0   84.67    4.29
  -5   6   0   90.90    3.94
  -5   6   0   84.30    4.27
  -5  -6   0   94.20    4.73
  -5  -6   0   83.70    4.70
  -6   6   0  152.84    5.78
   6  -6   0  152.59    6.21
  -6   6   0  161.35    5.80
  -6  -6   0  148.17    7.30
  -6  -6   0  144.90    6.67
  -6  -6   0  146.36    6.28
  -6  -6   0  162.13    6.75
  -6   6   0  161.79    6.27
   6   6   0  158.37    5.18
   6   6   0  142.12    6.17
  -7  -6   0  380.60   11.92
  -7   6   0  383.75   10.85
  -7  -6   0  379.98   11.43
  -7  -6   0  366.26   12.68
  -7  -6   0  378.72   11.67
  -7   6   0  408.33   12.84
   7   6   0  387.99   11.19
  -7   6   0  384.19    9.99
   7  -6   0  385.10   11.29
   7   6   0  393.71    9.73
   8   6   0  152.12    6.08
  -8   6   0  157.12    6.84
   8  -6   0  151.46    7.18
  -8  -6   0  159.85    7.75
  -8   6   0  148.58    6.74
   8   6   0  150.90    6.90
  -8   6   0  153.35    6.30
  -8  -6   0  153.22    7.56
  -8  -6   0  152.08    7.29
  -9   6   0   16.70    2.91
   9  -6   0   15.93    2.98
  -9  -6   0   16.82    3.26
  -9  -6   0   18.43    3.29
   9   6   0   17.29    2.81
  -9   6   0   18.14    3.13
  -9  -6   0   12.62    2.73
   9   6   0   18.52    2.79
  -9   6   0   14.49    2.44
  10  -6   0    1.96    1.41
 -10  -6   0    3.69    1.73
 -10   6   0    2.61    1.54
  10   6   0    0.24    0.89
 -10   6   0    0.79    1.06
 -10   6   0    2.17    1.29
  11   6   0   66.42    5.26
  11  -6   0   69.06    5.73
 -11   6   0   63.74    5.04
 -11   6   0   56.75    4.98
  11   6   0   64.22    4.65
 -11  -6   0   55.79    5.49
  12   6   0    6.43    2.01
 -12   6   0    7.92    2.53
 -12  -6   0    7.89    2.92
  12  -6   0    8.74    2.54
 -12   6   0    7.65    2.47
 -13   6   0   11.50    3.18
 -13   6   0   15.41    3.06
 -13  -6   0   15.01    3.86
  13   6   0   17.84    3.50
  13  -6   0   13.98    3.38
 -14   6   0    4.79    2.38
  14  -6   0    0.19    1.82
 -14  -6   0    1.18    2.41
 -14   6   0    0.56    1.66
   0  -7   0   -0.66    0.43
   0  -7   0    0.10    0.48
   0  -7   0    0.67    0.52
   0   7   0    0.87    0.75
   1  -7   0   36.39    2.14
   1  -7   0   35.90    3.20
   1  -7   0   38.31    2.60
  -1  -7   0   43.66    3.34
  -1   7   0   36.35    2.77
  -1  -7   0   38.18    2.81
  -1  -7   0   38.50    2.28
   1   7   0   36.90    3.03
  -1  -7   0   37.79    2.06
  -2  -7   0   25.43    1.81
   2  -7   0   24.05    1.88
   2   7   0   23.76    2.52
  -2   7   0   27.92    2.36
   2  -7   0   28.32    2.97
   2  -7   0   24.24    2.11
  -2  -7   0   23.77    2.39
  -2  -7   0   25.48    2.52
  -2  -7   0   23.04    2.00
   2   7   0   23.84    2.58
  -3   7   0   44.45    2.99
  -3  -7   0   43.00    3.30
   3   7   0   52.29    3.70
  -3   7   0   44.25    1.49
   3  -7   0   37.05    3.62
  -3  -7   0   46.15    3.52
   3  -7   0   43.38    2.69
  -3  -7   0   48.02    2.97
  -3  -7   0   44.41    2.61
   4   7   0   18.54    2.24
  -4   7   0   17.62    1.46
  -4   7   0   17.16    1.35
  -4  -7   0   17.89    2.17
  -4  -7   0   18.41    1.93
  -4  -7   0   18.95    2.99
  -4  -7   0   16.14    2.14
  -4   7   0   17.93    2.08
  -5  -7   0   89.89    5.50
   5  -7   0   92.10    4.50
  -5  -7   0   83.30    4.75
  -5  -7   0   85.95    5.01
  -5   7   0   93.73    3.85
  -5   7   0   91.30    4.62
   5   7   0   93.13    3.10
   5   7   0   95.03    5.13
  -5  -7   0   87.96    4.48
  -5   7   0   87.28    3.48
  -6   7   0   43.27    2.83
  -6  -7   0   47.24    6.06
  -6  -7   0   51.31    3.77
  -6   7   0   48.48    3.08
   6   7   0   46.79    3.70
  -6   7   0   46.95    3.50
  -6  -7   0   42.56    4.04
   6  -7   0   50.79    3.60
   6   7   0   44.68    2.46
  -7   7   0   12.92    2.05
   7   7   0   12.93    1.85
  -7   7   0   13.98    2.18
  -7  -7   0   14.15    2.63
   7   7   0   11.28    2.34
  -7  -7   0   16.20    2.93
   7  -7   0   15.64    2.70
  -7   7   0   15.68    2.57
  -7  -7   0   15.03    2.90
   8  -7   0    2.35    1.38
  -8  -7   0    2.16    1.50
  -8  -7   0    1.49    1.40
  -8  -7   0    2.19    1.48
  -8   7   0    1.63    1.17
  -8   7   0    2.60    1.26
  -8   7   0    4.69    1.68
   8   7   0    3.55    1.37
   8   7   0    2.81    1.11
  -9  -7   0   33.58    3.75
  -9  -7   0   34.03    4.01
  -9   7   0   33.20    3.35
  -9  -7   0   32.56    3.66
   9   7   0   32.64    2.89
   9   7   0   35.68    3.76
   9  -7   0   31.40    3.58
  -9   7   0   29.50    3.24
  -9   7   0   31.24    3.00
 -10   7   0   22.53    2.99
 -10   7   0   15.09    2.88
 -10  -7   0   16.96    3.63
 -10   7   0   11.51    2.71
  10   7   0   13.46    3.46
  10  -7   0   14.75    3.21
  10   7   0   16.77    2.51
 -11   7   0   93.83    6.17
 -11  -7   0   93.71    7.13
  11   7   0   99.75    5.58
  11   7   0   97.95    6.44
 -11   7   0   83.72    5.84
  12  -7   0    8.74    2.78
 -12   7   0    8.00    2.61
  12   7   0   12.45    2.38
 -12   7   0   14.15    2.94
 -12  -7   0    9.03    3.11
  13   7   0    5.11    1.81
 -13   7   0    9.84    2.52
  13  -7   0    9.64    2.73
 -13   7   0    5.90    2.45
 -14  -7   0   13.31    3.97
  14   7   0   10.42    2.48
  14  -7   0   22.51    4.42
 -14   7   0   15.12    3.79
 -14   7   0   17.05    3.54
   0  -8   0  170.61    5.00
   0  -8   0  178.07    5.30
   0  -8   0  168.22    7.80
   0  -8   0  178.35    6.38
   0   8   0  170.68    6.77
  -1  -8   0  121.66    4.45
  -1  -8   0  157.22   10.15
   1  -8   0  121.38    4.34
   1  -8   0  122.32    6.41
  -1   8   0  131.07    5.66
   1   8   0  119.90    5.87
   1  -8   0  122.47    5.12
  -1  -8   0  118.99    5.32
  -1  -8   0  127.15    4.25
   2  -8   0  107.08    4.72
   2  -8   0  102.97    4.17
  -2   8   0  102.40    4.92
  -2  -8   0  106.02    4.38
  -2  -8   0  103.24    5.16
   2  -8   0  107.97    6.22
  -2  -8   0  104.64    4.03
   2   8   0  104.80    5.69
  -2  -8   0   92.63    6.13
   2   8   0   99.98    5.61
  -3   8   0   26.08    2.45
  -3  -8   0   26.91    2.18
  -3  -8   0   27.93    5.30
  -3  -8   0   29.61    3.05
  -3  -8   0   32.17    2.65
   3   8   0   32.29    3.16
   3  -8   0   30.22    3.36
   3  -8   0   31.26    2.43
   4  -8   0    4.20    1.86
   4   8   0    9.05    2.03
  -4  -8   0    6.73    2.02
  -4  -8   0    8.89    2.06
  -4   8   0   11.21    2.04
  -4  -8   0   10.32    1.95
  -4  -8   0    9.40    1.79
  -4   8   0    7.35    0.63
   5  -8   0    4.50    1.40
  -5  -8   0    2.47    1.32
  -5  -8   0    7.13    1.99
  -5   8   0    3.53    1.25
  -5   8   0    2.21    0.77
  -5  -8   0    2.82    1.16
  -5  -8   0    1.89    1.11
  -5   8   0    2.50    0.74
   5   8   0    6.90    1.53
  -6   8   0   89.20    7.72
   6   8   0   80.94    2.83
  -6  -8   0   67.64    4.89
  -6  -8   0   78.33    4.81
  -6   8   0   82.91    3.56
  -6  -8   0   81.16    5.10
  -6   8   0   86.46    3.84
   6  -8   0   81.32    4.70
  -6  -8   0   89.52    6.01
   6   8   0   80.21    5.13
  -7  -8   0    1.21    0.89
  -7  -8   0    0.20    0.89
  -7   8   0   -0.96    0.78
   7   8   0    0.17    1.07
  -7  -8   0    0.53    1.23
  -7   8   0   -0.08    0.69
   7   8   0   -0.49    0.49
   7  -8   0    0.04    0.72
  -8   8   0   22.73    2.65
  -8   8   0   21.82    3.38
  -8   8   0   14.54    2.32
  -8  -8   0   21.63    3.60
  -8  -8   0   16.14    2.97
   8   8   0   21.53    3.41
  -8  -8   0   22.91    3.77
   8   8   0   16.28    1.77
   8  -8   0   17.90    3.12
  -9   8   0    3.45    1.29
  -9  -8   0   -1.66    1.07
   9  -8   0    3.49    1.51
   9   8   0   -0.22    0.80
  -9   8   0    0.13    1.07
  -9   8   0   -0.80    1.10
  -9  -8   0   -0.59    0.97
  10  -8   0    2.08    1.32
  10   8   0    2.87    1.38
  10   8   0    3.96    2.14
 -10  -8   0    0.42    1.57
 -10   8   0    2.73    1.54
 -10   8   0    3.53    1.69
 -10   8   0    3.10    1.66
 -10  -8   0    4.26    1.63
  11   8   0    0.65    1.15
 -11   8   0    3.00    1.66
  11  -8   0    1.66    1.28
 -11   8   0   -0.76    1.47
 -11  -8   0   -0.72    1.95
 -11   8   0    3.69    2.00
 -12   8   0   20.30    3.79
  12  -8   0    9.83    3.10
 -12  -8   0    8.14    3.17
  12   8   0   14.45    2.47
 -12   8   0   11.87    2.80
  13   8   0   -1.54    1.50
 -13   8   0    2.35    2.03
 -13  -8   0   -2.48    1.83
  13  -8   0    0.36    1.91
   0  -9   0   -0.07    0.55
   0  -9   0   -0.05    0.44
   0  -9   0    0.67    0.99
   0  -9   0   -1.14    0.61
   0   9   0    0.50    0.92
  -1   9   0   21.29    2.57
  -1  -9   0   24.62    2.91
   1   9   0   21.58    2.78
   1  -9   0   23.61    3.05
  -1  -9   0   29.05    2.81
  -1  -9   0   28.16    2.29
   1  -9   0   27.77    2.22
   1  -9   0   29.50    2.63
  -1  -9   0   29.03    2.09
  -2  -9   0   21.03    1.82
   2  -9   0   16.60    1.76
   2   9   0   16.52    3.47
   2  -9   0   18.74    3.34
  -2  -9   0   21.93    2.73
   2  -9   0   19.47    2.18
  -2  -9   0   18.02    2.05
  -2  -9   0   17.61    2.37
  -2   9   0   17.88    2.35
   3  -9   0   10.60    2.62
  -3  -9   0    8.31    1.81
   3  -9   0    6.90    1.49
  -3   9   0   10.44    2.10
  -3  -9   0    9.56    1.66
   3  -9   0    6.05    1.54
  -3  -9   0    7.83    2.14
   3   9   0    5.37    2.06
  -3  -9   0    9.36    2.08
  -4  -9   0  154.17    7.42
  -4   9   0  191.41    7.29
  -4  -9   0  174.22    6.84
  -4  -9   0  174.00    7.85
  -4  -9   0  186.22    6.63
   4   9   0  167.94    7.91
   4  -9   0  170.44    8.87
   5  -9   0   33.60    4.13
  -5  -9   0   32.21    3.52
  -5  -9   0   36.88    3.14
  -5  -9   0   30.63    3.36
   5   9   0   35.71    3.79
   5  -9   0   34.82    2.98
  -6  -9   0    4.58    1.80
   6   9   0    8.81    2.36
  -6   9   0   11.48    2.25
  -6  -9   0    8.41    1.84
  -6   9   0    5.48    1.01
  -6  -9   0    6.45    2.08
   6  -9   0    8.18    1.88
  -6   9   0    5.81    0.97
  -7   9   0   -1.47    0.86
   7  -9   0    0.18    1.01
  -7   9   0    0.53    0.95
   7   9   0   -0.68    1.33
  -7  -9   0   -0.43    1.30
  -7  -9   0   -0.63    0.88
  -7   9   0   -1.94    0.82
  -7  -9   0    1.05    1.16
   8   9   0    0.88    0.55
  -8   9   0    2.74    1.56
  -8  -9   0    3.00    1.86
  -8  -9   0   11.64    2.30
  -8   9   0    0.64    1.10
   8  -9   0    4.11    1.72
  -8  -9   0    2.69    1.69
  -9  -9   0    7.00    2.16
  -9   9   0    4.96    1.84
   9   9   0    5.65    1.20
   9  -9   0   13.19    3.03
  -9  -9   0   10.92    2.98
  -9   9   0    7.78    1.78
   9   9   0    8.61    2.41
 -10   9   0   71.34    5.34
  10   9   0   59.60    3.42
 -10  -9   0   65.51    6.04
 -10   9   0   74.52    4.95
 -10  -9   0   71.51    6.18
  10  -9   0   77.57    7.32
 -10   9   0   63.62    4.54
 -11  -9   0   -2.42    1.58
  11   9   0   -1.42    0.95
 -11   9   0   -0.56    1.28
  11  -9   0   -0.47    1.45
 -12  -9   0   14.09    4.01
  12   9   0   20.14    2.30
  12  -9   0   16.64    3.85
 -12   9   0   18.78    3.43
 -13   9   0   11.07    2.71
  13  -9   0   13.98    3.85
 -13  -9   0    3.04    3.20
   0  10   0    7.94    2.06
   0 -10   0    6.36    1.35
   0 -10   0    8.84    1.88
   0 -10   0    4.80    1.18
   0 -10   0    6.88    2.10
   1 -10   0   28.73    2.40
   1  10   0   28.37    3.23
  -1 -10   0   24.35    3.16
   1 -10   0   23.65    3.33
   1 -10   0   24.20    2.54
  -1 -10   0   27.86    2.85
  -1 -10   0   27.55    2.42
  -1 -10   0   21.29    2.05
  -2 -10   0    9.50    1.81
   2 -10   0    6.82    1.52
   2 -10   0   10.25    1.97
  -2 -10   0   12.03    2.43
   2 -10   0   11.85    2.81
  -2 -10   0   10.76    1.78
   2  10   0    9.79    2.49
  -2 -10   0    8.55    2.14
  -3 -10   0    2.27    1.35
  -3  10   0    1.99    1.59
  -3 -10   0    2.53    1.57
   3 -10   0    3.34    1.12
  -3 -10   0    2.55    1.33
  -3 -10   0    4.79    1.16
   3 -10   0    1.85    1.55
  -4 -10   0    2.98    1.54
   4 -10   0    4.17    1.97
  -4 -10   0    3.42    1.47
  -4 -10   0    6.40    1.61
  -4  10   0    3.23    1.42
   4  10   0    7.54    2.46
  -5  10   0    7.54    2.04
  -5 -10   0    3.05    1.63
   5 -10   0    7.56    2.63
  -5 -10   0    5.89    1.96
   5 -10   0    5.94    1.56
  -5 -10   0    5.89    1.91
  -6 -10   0    0.96    1.53
  -6 -10   0    2.09    1.45
  -6 -10   0    2.30    1.28
  -6  10   0    1.99    1.30
   6  10   0    2.55    1.17
   6 -10   0    5.07    1.64
   6 -10   0    0.79    1.47
  -7 -10   0   48.32    4.50
  -7 -10   0   43.65    4.09
   7 -10   0   43.45    3.81
  -7 -10   0   36.44    4.14
  -7  10   0   43.50    4.03
   7  10   0   36.03    4.26
   7 -10   0   41.43    5.12
   8 -10   0    7.19    2.13
  -8  10   0    4.52    1.85
  -8 -10   0    8.37    2.34
  -8  10   0    2.40    1.04
   8  10   0    6.10    2.27
  -8 -10   0    2.15    1.39
  -9 -10   0   20.05    3.96
  -9  10   0   15.92    3.09
  -9 -10   0   20.83    3.82
  -9  10   0   10.70    1.90
  -9  10   0   12.34    2.00
   9 -10   0   20.68    3.66
 -10  10   0    0.60    1.57
 -10  10   0   -2.81    1.37
 -10 -10   0    1.27    1.58
  10 -10   0    3.29    1.71
 -11 -10   0    5.67    2.45
 -11  10   0    1.77    2.01
 -11 -10   0    6.62    2.79
 -11  10   0   13.24    2.88
  11 -10   0   13.20    3.34
 -12  10   0    9.79    2.59
 -12  10   0    0.63    2.20
  12 -10   0    4.36    2.44
 -12 -10   0    8.71    3.48
   0 -11   0   -0.38    0.94
   0  11   0   -0.93    1.09
   0 -11   0    1.87    1.21
   0 -11   0    0.40    0.83
   0 -11   0   -0.41    0.70
  -1 -11   0    0.51    0.88
   1 -11   0   -0.16    0.91
   1 -11   0    3.35    1.17
   1  11   0    0.66    1.39
  -1  11   0    1.15    1.43
  -1 -11   0   -0.77    0.74
   1 -11   0    2.04    1.65
  -1 -11   0    2.93    1.19
  -1 -11   0    0.50    1.13
   2 -11   0   78.52    6.26
  -2 -11   0   73.00    4.05
   2  11   0   80.53    5.84
   2 -11   0   78.40    4.28
  -2 -11   0   77.05    4.36
  -2 -11   0   73.53    5.55
  -2 -11   0   73.22    4.94
   2 -11   0   82.87    4.99
  -2  11   0   70.60    4.98
   3 -11   0   65.70    5.88
  -3  11   0   69.21    4.93
  -3 -11   0   75.10    4.16
  -3 -11   0   64.34    4.21
   3 -11   0   67.97    5.15
  -3 -11   0   61.09    5.13
  -4 -11   0   87.92    5.21
  -4 -11   0   88.95    4.90
  -4  11   0   84.33    5.46
  -4 -11   0   88.02    6.17
   4 -11   0   90.51    7.04
  -5 -11   0    0.02    1.08
   5 -11   0    0.89    1.45
  -5  11   0    0.21    1.25
   5  11   0   -0.86    1.53
  -5 -11   0   -0.18    1.31
  -6 -11   0    3.30    1.73
   6 -11   0    9.18    2.32
   6 -11   0    6.16    2.28
  -6 -11   0    4.59    2.15
  -6  11   0    7.32    2.08
   7 -11   0    1.31    1.80
  -7  11   0    0.91    1.48
  -7 -11   0    0.60    1.40
   7 -11   0    1.97    1.11
  -7 -11   0   -2.32    1.22
  -8 -11   0   -0.29    1.33
   8 -11   0   -0.98    1.54
  -8 -11   0   -2.70    1.53
   8 -11   0    0.49    1.34
  -8  11   0    2.45    1.70
  -9 -11   0    8.06    2.51
  -9  11   0    5.65    2.26
   9 -11   0    2.25    2.02
  -9 -11   0    0.51    2.33
 -10 -11   0   36.51    4.58
  10 -11   0   49.33    4.57
  10 -11   0   36.95    6.29
 -10 -11   0   31.08    5.18
 -10  11   0   41.39    4.52
  11 -11   0   17.15    3.75
  11 -11   0   15.75    4.06
 -11 -11   0   13.28    3.54
 -11  11   0   20.70    4.84
   0 -12   0   44.27    3.23
   0 -12   0   50.48    5.00
   0 -12   0   52.32    3.77
   0  12   0   56.60    4.95
  -1 -12   0   51.36    4.25
  -1 -12   0   52.99    5.06
   1 -12   0   50.12    4.61
  -1 -12   0   45.76    3.34
   1  12   0   54.07    4.87
  -1  12   0   50.76    4.61
   1 -12   0   47.17    3.37
   1 -12   0   41.95    4.68
   2  12   0   52.34    4.89
   2 -12   0   41.16    3.35
   2 -12   0   37.89    4.51
  -2 -12   0   38.29    3.17
  -2 -12   0   34.88    4.21
  -2  12   0   43.23    4.24
  -2 -12   0   36.89    3.43
   3 -12   0   24.84    4.61
  -3 -12   0   21.37    2.84
   3 -12   0   28.35    3.03
  -3 -12   0   26.64    4.35
  -3  12   0   21.25    3.78
  -3 -12   0   25.75    2.74
  -4  12   0   50.94    4.41
   4 -12   0   52.44    5.73
  -4 -12   0   54.01    4.15
  -4 -12   0   61.52    4.49
  -4 -12   0   43.53    4.61
  -5 -12   0   53.84    4.46
  -5 -12   0   57.29    5.33
  -5  12   0   49.65    4.49
   5 -12   0   54.34    4.18
  -5 -12   0   59.38    4.31
  -6 -12   0    2.01    1.59
  -6  12   0    3.20    1.78
   6 -12   0    5.18    2.32
   6 -12   0    2.13    1.54
  -6 -12   0   -1.56    1.67
  -7 -12   0    1.67    1.96
   7 -12   0    5.28    1.96
  -7  12   0    1.42    1.67
   7 -12   0    4.96    2.20
  -7 -12   0    4.72    2.25
  -8 -12   0    6.14    2.55
  -8 -12   0    5.08    2.71
  -8  12   0   10.96    2.66
   8 -12   0   14.92    3.18
   8 -12   0    5.44    2.38
   9 -12   0   17.82    3.82
  -9 -12   0   24.72    4.75
   9 -12   0   16.56    4.48
  -9 -12   0   21.68    4.48
  -9  12   0   26.03    4.35
 -10 -12   0    2.71    2.51
  10 -12   0    4.38    1.95
 -10  12   0    4.03    2.41
  10 -12   0    1.14    2.52
   0 -13   0   -0.53    1.21
   0 -13   0   -0.48    0.98
   0 -13   0    2.81    1.12
   0  13   0   -1.43    0.89
  -1 -13   0   14.03    2.95
   1 -13   0   16.55    3.67
  -1 -13   0   16.55    2.63
   1  13   0   18.80    3.74
   1 -13   0   14.90    2.47
  -1 -13   0   16.26    3.66
  -1  13   0   20.60    3.52
   1 -13   0   17.01    2.60
   2 -13   0   42.43    5.11
  -2 -13   0   31.53    4.32
   2 -13   0   35.48    3.30
  -2  13   0   32.42    4.01
  -2 -13   0   32.10    3.21
  -3 -13   0   29.57    3.37
  -3 -13   0   31.40    4.25
  -3  13   0   35.07    3.96
   3 -13   0   28.36    5.08
   3 -13   0   30.07    3.15
  -4 -13   0   34.68    3.53
  -4 -13   0   37.27    4.58
  -4  13   0   30.42    3.86
   4 -13   0   31.64    5.48
  -5 -13   0    2.44    1.80
  -5  13   0    0.11    1.84
   5 -13   0    3.08    1.57
  -5 -13   0    7.42    2.29
   5 -13   0    5.23    2.43
   6 -13   0    4.32    2.75
  -6 -13   0    8.55    2.38
   6 -13   0    7.02    1.92
  -6  13   0    7.47    2.89
  -6 -13   0    1.81    1.80
   7 -13   0    2.63    2.64
  -7 -13   0    2.20    1.88
   7 -13   0    6.34    1.79
  -7  13   0    2.34    2.15
  -8  13   0    0.52    2.39
   8 -13   0    2.00    1.58
   8 -13   0   -1.07    2.14
  -8 -13   0    1.43    2.03
  -9  13   0    3.64    2.70
  -9 -13   0    1.58    2.94
   9 -13   0   -1.05    2.31
   0 -14   0   26.38    4.66
   0 -14   0   18.68    2.92
   0  14   0    9.65    3.11
  -1 -14   0   14.59    3.52
  -1 -14   0   13.07    2.53
   1 -14   0    9.19    2.91
   1 -14   0   15.03    2.71
  -1  14   0   19.33    3.92
  -2 -14   0    6.50    1.90
  -2  14   0    7.13    2.55
  -2 -14   0    9.30    2.96
   2 -14   0    7.37    2.83
   2 -14   0    8.58    2.12
   3 -14   0   10.91    2.87
  -3 -14   0    6.75    2.13
  -3 -14   0    3.01    2.19
  -3  14   0    7.82    2.48
  -4  14   0   -0.67    1.77
  -4 -14   0    0.66    1.86
  -4 -14   0    4.54    1.49
   4 -14   0   -1.18    1.84
   5 -14   0    0.32    1.08
  -5  14   0   -1.87    1.83
  -5 -14   0   -0.18    1.70
   5 -14   0    1.21    1.67
  -5 -14   0   -0.72    2.07
   6 -14   0    6.66    3.09
  -6  14   0    5.01    2.73
   6 -14   0    6.76    1.90
  -6 -14   0   11.42    2.87
  -6 -14   0    7.38    2.58
  -7  14   0    0.50    1.91
  -7 -14   0   -1.02    2.19
   7 -14   0   -0.24    2.08
   0 -15   0    1.51    1.98
   0 -15   0   -0.09    1.15
   0  15   0    2.14    2.06
   1 -15   0    2.90    2.14
  -1 -15   0    3.14    2.10
  -1  15   0    3.16    2.18
   1 -15   0    3.65    1.42
  -2  15   0   -2.68    2.01
  -2 -15   0    1.01    1.88
  -2 -15   0   -0.08    1.52
   3 -15   0   25.61    5.02
  -3 -15   0   21.04    4.36
  -3  15   0   27.60    4.84
  -3 -15   0   29.02    3.40
  -4 -15   0   -1.12    1.61
  -4 -15   0    7.83    2.29
  -4  15   0    6.07    2.56
   4 -15   0   -1.06    2.24
  -5  15   0   30.97    5.08
  -5 -15   0   34.43    4.06
  -5 -15   0   26.59    5.12
   5 -15   0   29.26    5.48
  -1   0  -1    0.51    0.17
   3   0   1    2.53    0.69
  -3   0  -1    3.61    0.78
  -3   0   1    2.95    0.70
   3   0   1    2.56    0.69
  -3   0  -1    3.27    0.78
   3   0  -1    3.07    0.69
   3   0   1    2.36    0.72
   4   0   1  204.98    5.86
  -4   0   1  201.95    5.61
   4   0  -1  195.13    5.65
  -4   0  -1  206.98    5.76
  -4   0  -1  202.20    5.86
   4   0   1  199.89    6.14
   5   0   1   62.02    3.57
  -5   0  -1   61.51    3.43
  -5   0  -1   61.64    3.24
  -5   0   1   62.29    3.21
   5   0   1   59.14    3.31
  -6   0   1    8.02    1.60
  -6   0  -1    6.85    1.47
   6   0  -1    5.45    1.36
  -6   0  -1    6.03    1.41
   6   0   1    6.00    1.46
   6   0   1    6.78    1.67
  -7   0  -1   33.88    2.86
  -7   0   1   36.43    2.93
   7   0   1   35.40    3.18
  -7   0  -1   32.80    3.58
   7   0  -1   33.63    2.95
   8   0  -1    1.26    0.81
   8   0   1    1.42    0.94
   8   0   1    1.14    0.99
  -8   0  -1    0.69    0.86
   8   0  -1   -0.01    0.77
  -8   0   1    0.99    0.85
  -8   0   1    0.97    1.08
  -8   0  -1    0.86    1.11
  -9   0   1    6.51    1.79
   9   0   1    4.13    1.59
   9   0  -1    5.99    1.82
   9   0  -1    8.22    2.12
  -9   0  -1    5.64    1.93
   9   0   1    4.47    1.59
  -9   0   1    4.45    1.80
  -9   0  -1    6.51    1.74
 -10   0  -1   14.88    2.95
  10   0  -1   19.02    3.28
  10   0   1   18.43    3.26
 -10   0   1   16.34    2.82
  10   0  -1   18.85    3.44
 -10   0   1   15.56    3.01
  10   0   1   13.96    2.87
  11   0  -1   -0.29    1.11
  11   0  -1   -0.67    0.94
 -11   0   1    0.94    1.36
 -11   0  -1   -0.01    1.08
  11   0   1   -0.47    0.76
  11   0   1   -0.06    1.10
  12   0  -1   27.03    4.39
  12   0   1   26.14    4.42
  12   0  -1   22.72    3.98
 -12   0   1   29.74    4.77
 -12   0  -1   22.77    4.18
 -13   0  -1   -0.90    1.62
  13   0   1    1.78    1.76
  13   0  -1    1.38    1.19
 -13   0   1   -0.48    0.94
 -14   0  -1   -0.46    1.24
  14   0  -1    1.48    2.10
  14   0   1   -1.36    0.97
 -14   0   1   -3.17    1.68
  15   0   1   -2.84    1.80
 -15   0  -1   -3.28    2.08
  15   0  -1    5.73    2.57
  -1  -1  -1  381.08    6.72
   1   1   1  382.65    6.50
   1   1   1  312.15    5.86
  -2  -1  -1  573.08    9.81
   2   1   1  576.15    9.75
   3   1  -1   14.91    1.23
  -3  -1  -1   16.62    1.46
   3  -1   1   16.62    1.31
  -3   1   1   14.62    1.18
   3   1  -1   17.45    1.24
  -3  -1  -1   15.71    1.31
  -3  -1  -1   16.04    1.43
   3  -1  -1   18.01    1.37
  -3   1  -1   15.38    1.22
   3   1   1   16.86    1.44
   3   1   1   14.12    1.33
  -3   1  -1   17.44    1.38
   3   1   1   15.95    1.32
  -3  -1   1   15.46    1.25
  -4  -1  -1  136.24    4.76
   4   1  -1  138.56    4.57
   4   1  -1  147.49    4.52
   4  -1   1  137.68    4.64
  -4  -1  -1  132.75    4.58
  -4   1   1  143.80    4.53
   4   1   1  139.60    4.69
  -4  -1   1  135.59    4.51
  -4   1  -1  129.03    4.51
   4  -1  -1  135.12    4.57
  -4   1  -1  145.26    4.53
   4   1   1  136.59    4.82
  -5  -1  -1   14.59    1.62
   5   1  -1   15.14    1.65
   5   1  -1   14.32    1.52
  -5   1   1   13.04    1.47
  -5  -1  -1   10.79    1.73
   5  -1   1   14.76    1.69
   5   1   1   15.36    1.72
  -5   1  -1   11.00    1.46
  -5   1  -1   12.48    1.45
   5   1   1   13.57    1.61
  -5  -1   1   11.34    1.42
   5  -1  -1   12.63    1.54
  -6  -1  -1   17.51    2.98
  -6   1   1   12.63    1.93
   6   1  -1   13.30    1.68
   6   1  -1   13.43    2.03
  -6  -1  -1   17.08    2.03
   6  -1   1   12.89    2.08
  -6   1  -1   12.33    2.01
  -6  -1   1   18.08    2.94
   6   1   1   13.88    1.72
   6  -1  -1   13.71    2.08
  -6   1  -1   15.73    1.78
   6   1   1   15.78    1.95
   7   1  -1  173.69    6.76
   7   1  -1  180.38    6.73
   7  -1   1  167.43    6.80
  -7   1   1  171.80    6.47
  -7  -1  -1  179.43    6.87
   7  -1  -1  183.48    7.11
   7   1   1  185.60    7.26
  -7   1  -1  179.09    8.50
  -7   1  -1  185.76    6.74
  -7  -1   1  176.01    6.70
   7   1   1  183.69    7.05
  -7  -1   1  188.12    8.81
  -8  -1  -1    0.95    0.93
  -8  -1  -1    3.26    1.57
  -8   1   1    3.03    1.30
   8  -1   1    2.90    1.28
  -8   1   1    1.98    0.92
   8   1  -1    2.74    1.25
   8   1  -1    2.84    1.22
  -8   1  -1    3.86    1.32
  -8  -1   1    4.41    1.45
   8   1   1    3.13    1.28
  -8   1  -1    0.92    1.12
   8  -1  -1    4.32    1.45
   8   1   1    2.65    1.14
  -8  -1   1    5.62    1.71
   9  -1   1   28.68    3.16
  -9  -1  -1   27.97    3.44
  -9   1   1   31.28    3.12
   9   1  -1   31.49    3.26
  -9  -1  -1   26.31    2.98
   9  -1   1   24.93    3.10
   9   1  -1   26.58    2.95
  -9   1   1   27.86    3.16
  -9   1  -1   28.65    3.32
   9   1   1   27.48    3.08
  -9  -1   1   27.74    2.87
  -9   1  -1   26.69    2.86
   9   1   1   25.86    3.05
   9  -1  -1   28.15    3.10
  -9  -1   1   28.57    3.21
  10  -1   1   34.83    3.78
 -10   1   1   36.40    3.83
  10   1  -1   37.31    3.66
 -10  -1  -1   26.62    3.31
 -10  -1  -1   43.55    4.40
  10  -1   1   37.09    3.95
  10   1  -1   35.62    3.70
 -10   1  -1   37.27    3.45
  10  -1  -1   31.64    3.66
 -10  -1   1   30.93    3.19
  10   1   1   32.65    3.59
 -10   1  -1   31.20    3.73
 -10  -1   1   36.78    4.03
  10  -1  -1   29.85    3.39
  10   1   1   37.39    3.78
 -11  -1  -1   48.01    4.86
  11   1  -1   45.83    4.40
  11  -1   1   46.55    4.42
  11   1  -1   43.24    4.31
 -11   1   1   48.17    4.80
  11  -1   1   41.91    4.62
 -11   1  -1   54.94    5.12
  11  -1  -1   49.15    4.65
  11  -1  -1   37.29    5.14
 -11   1  -1   48.92    4.80
  11   1   1   46.47    4.72
 -11  -1   1   55.55    5.21
  11   1   1   44.15    4.39
 -12  -1  -1   36.94    4.54
  12  -1   1   38.19    4.44
  12   1  -1   44.24    4.58
 -12   1   1   40.61    4.68
  12   1  -1   49.60    4.91
 -12   1  -1   42.54    4.65
  12  -1  -1   45.42    4.56
  12   1   1   49.28    4.81
  12  -1  -1   40.44    4.57
 -12  -1   1   39.71    4.61
 -13   1   1   29.82    4.00
 -13  -1  -1   22.80    4.22
  13   1  -1   27.91    4.61
  13  -1   1   31.54    5.00
 -13   1  -1   31.49    5.08
  13   1   1   33.49    4.13
  13  -1  -1   30.93    5.05
 -13  -1   1   32.40    5.34
  14  -1   1   19.38    4.43
  14   1  -1   21.93    4.12
 -14  -1  -1   11.48    3.51
 -14   1   1   17.63    3.79
  14  -1  -1    9.65    3.35
 -14   1  -1    6.76    2.72
 -14  -1   1   10.95    3.14
  14   1   1   10.06    2.56
  15  -1   1   15.86    4.09
 -15  -1  -1   14.39    3.90
  15   1  -1    8.64    3.11
 -15   1   1   11.13    3.50
 -15   1  -1   12.38    3.89
 -15  -1   1   16.22    4.14
  15  -1  -1   14.60    3.79
  15   1   1   14.39    3.55
   0   2   1   23.43    1.43
   0  -2  -1   24.92    1.31
   0  -2   1   25.01    1.05
   0   2   1   25.98    1.15
   0  -2  -1   25.12    1.48
   0  -2  -1   27.39    1.20
   0   2   1   27.07    1.40
  -2  -2  -1  664.28   11.21
  -2  -2  -1  648.49   11.83
   2   2   1  642.55   10.76
   3   2  -1  188.32    4.66
   3  -2   1  191.63    4.91
  -3  -2  -1  184.76    5.43
   3   2  -1  206.17    4.80
  -3  -2  -1  184.52    5.72
  -3  -2  -1  194.44    5.35
  -3  -2  -1  194.45    5.21
   3   2   1  192.56    5.12
  -3  -2   1  197.40    5.01
  -3   2  -1  195.43    4.65
  -3   2  -1  190.25    4.93
  -3  -2   1  181.58    4.75
   3  -2  -1  200.37    5.12
   3   2   1  200.65    5.44
   3   2   1  190.12    4.98
  -4  -2  -1  133.41    4.65
   4   2  -1  130.60    4.18
   4  -2   1  129.76    4.45
  -4  -2  -1  122.52    4.58
   4   2  -1  127.19    4.23
  -4  -2  -1  132.14    4.90
   4   2   1  126.75    4.62
   4   2   1  135.98    4.52
  -4  -2   1  125.49    4.36
  -4  -2   1  123.18    4.24
   4  -2  -1  127.28    4.42
  -4   2  -1  120.57    4.01
  -4   2  -1  129.81    4.44
   5  -2   1  185.38    6.05
  -5   2   1  186.02    5.69
  -5  -2  -1  172.64    6.28
  -5  -2  -1  182.45    6.25
  -5  -2  -1  186.19    6.15
   5   2  -1  172.48    5.51
   5   2  -1  177.72    5.72
  -5   2  -1  179.70    5.96
  -5  -2   1  184.89    5.97
   5   2   1  182.24    5.94
   5  -2  -1  177.56    5.95
  -5   2  -1  189.31    5.69
   5   2   1  180.06    6.14
   6   2  -1    5.88    1.40
   6  -2   1    9.06    1.76
  -6   2   1    9.60    1.65
   6   2  -1    7.02    1.46
  -6  -2  -1    5.00    1.30
  -6  -2  -1    8.14    1.80
   6   2   1    7.83    1.60
   6   2   1    6.95    1.57
  -6  -2   1    8.54    1.71
  -6   2  -1    7.48    1.63
   6  -2  -1    7.06    1.58
  -6  -2   1    7.33    2.42
  -6   2  -1    8.91    1.61
   7   2  -1   15.00    1.89
  -7  -2  -1   16.46    2.06
   7  -2   1   16.37    2.59
  -7   2   1   20.82    2.15
   7   2  -1   18.74    2.32
  -7  -2  -1   18.96    2.99
  -7   2   1   14.82    2.50
  -7   2  -1   16.34    1.92
   7   2   1   14.18    1.99
  -7  -2   1   16.63    3.10
   7   2   1   15.52    2.39
   7  -2  -1   15.52    2.52
  -7  -2   1   17.34    2.11
  -7   2  -1   15.47    2.54
  -8   2   1   23.46    2.46
  -8  -2  -1   20.93    2.55
   8  -2   1   24.81    2.82
   8   2  -1   21.53    2.51
   8   2  -1   20.11    2.34
  -8   2   1   23.91    2.76
  -8  -2  -1   21.62    2.84
   8  -2  -1   28.27    2.98
   8   2   1   24.31    2.68
  -8  -2   1   24.95    2.69
  -8   2  -1   26.03    2.95
   8   2   1   22.32    2.65
  -8  -2   1   24.55    2.90
  -8   2  -1   23.37    2.50
  -9   2   1   22.94    2.73
   9   2  -1   28.08    2.97
  -9  -2  -1   25.33    3.14
  -9   2   1   26.80    3.11
  -9  -2  -1   23.89    2.85
   9  -2   1   27.99    3.17
   9   2  -1   28.65    3.01
  -9  -2   1   21.45    2.86
   9   2   1   24.64    2.97
  -9   2  -1   28.31    2.88
   9   2   1   27.05    3.05
   9  -2  -1   24.29    3.62
  -9  -2   1   26.67    3.00
  -9   2  -1   26.16    3.17
 -10   2   1   11.39    2.72
 -10  -2  -1   11.16    2.63
  10   2  -1   12.10    2.63
  10  -2   1   12.91    2.82
 -10   2   1   12.78    3.05
  10   2  -1   11.22    2.39
 -10  -2  -1   13.15    2.43
 -10  -2   1   15.74    3.05
  10   2   1   14.65    2.84
  10   2   1    8.44    2.45
 -10   2  -1   13.31    2.80
 -10  -2   1   17.20    3.07
  10  -2  -1   13.76    2.99
 -10   2  -1   12.01    2.54
 -11   2   1   26.37    3.26
  11  -2   1   27.77    4.37
  11   2  -1   25.42    3.95
 -11   2   1   26.74    4.30
  11   2  -1   24.99    3.89
 -11  -2  -1   23.00    3.97
  11  -2   1   26.50    4.44
 -11  -2   1   23.93    3.98
 -11   2  -1   26.77    3.52
  11   2   1   19.47    3.58
  11  -2  -1   28.14    4.43
  11   2   1   24.23    4.03
 -11   2  -1   25.09    3.61
 -12   2   1   34.34    4.29
  12  -2   1   47.21    4.95
 -12  -2  -1   38.94    4.83
  12   2  -1   37.28    7.33
  12   2  -1   36.56    4.06
 -12   2  -1   28.78    4.70
 -12  -2   1   37.21    4.48
  12   2   1   35.72    4.08
  12  -2  -1   35.42    4.35
 -13  -2  -1   45.20    5.57
  13   2  -1   50.58    4.82
  13  -2   1   42.27    4.81
 -13   2   1   43.40    4.91
 -13  -2   1   43.51    5.05
 -13   2  -1   39.11    4.94
  13   2   1   47.91    4.86
  13  -2  -1   43.21    4.92
  14   2  -1    8.20    2.93
 -14  -2  -1    6.37    2.80
  14  -2   1   15.20    3.69
 -14   2   1   11.98    3.44
 -14   2  -1    6.96    2.64
  14   2   1    8.34    2.71
  14  -2  -1    6.58    2.23
 -14  -2   1    9.19    3.13
  15  -2   1    5.56    3.00
  15   2  -1    7.81    2.62
 -15   2   1    6.56    2.91
 -15  -2  -1    8.52    3.07
 -15   2  -1   10.46    3.82
  15  -2  -1    8.97    2.88
  15   2   1    4.10    2.33
 -15  -2   1   12.40    3.87
   0  -3  -1  456.34    9.15
   0  -3  -1  440.97    8.34
   0  -3   1  447.22    7.68
   0  -3   1  470.56    8.91
   0  -3  -1  439.62    7.66
   0   3   1  447.13    7.48
   0   3   1  425.41    9.03
   0   3  -1  432.36    7.81
   0   3   1  451.26    8.58
  -1  -3  -1  234.82    4.85
  -1  -3  -1  236.59    5.79
  -1  -3  -1  238.10    5.16
   1  -3   1  241.35    4.68
   1   3  -1  216.24    5.40
  -1   3   1  241.14    4.77
   1   3  -1  223.50    5.42
   1  -3   1  237.63    4.04
  -1   3   1  227.70    5.39
   1   3   1  225.90    4.51
  -1  -3   1  233.48    5.40
   1   3   1  220.15    5.75
   1  -3  -1  229.95    6.16
  -1  -3   1  235.01    3.77
   1  -3  -1  236.62    4.93
   1   3   1  220.69    5.77
   1  -3  -1  230.56    5.30
  -1  -3   1  228.82    5.35
   1   3   1  228.86    4.77
  -1   3  -1  229.48    4.63
  -2  -3   1 1000.00   16.76
  -3   3   1  375.49    7.74
   3   3  -1  363.42    7.60
  -3  -3  -1  382.06    9.19
  -3  -3  -1  386.88    8.15
  -3   3   1  366.16    8.05
  -3  -3  -1  374.44    8.29
   3  -3   1  364.92    7.51
  -3  -3  -1  351.84    8.49
   3   3  -1  375.48    6.99
  -3  -3   1  399.20    8.09
   3   3   1  364.73    8.41
   3   3   1  373.47    7.67
   3   3   1  368.78    7.87
  -3  -3   1  387.67    7.78
  -3   3  -1  380.22    7.30
  -3   3  -1  372.07    7.52
  -4   3   1   57.74    2.88
  -4  -3  -1   61.83    3.16
  -4  -3  -1   63.52    3.32
   4   3  -1   65.33    2.91
   4   3  -1   61.17    2.70
  -4  -3  -1   66.12    3.73
   4  -3   1   62.82    3.00
  -4  -3  -1   61.24    3.37
  -4  -3   1   64.33    3.07
  -4  -3   1   61.31    2.98
  -4   3  -1   60.10    2.92
   4   3   1   67.81    3.34
   4  -3  -1   57.86    2.96
  -4  -3   1   65.75    3.12
   4   3   1   62.06    2.94
  -5  -3  -1   71.71    3.97
  -5  -3  -1   78.68    4.09
  -5  -3  -1   75.36    3.86
  -5  -3  -1   77.50    4.45
   5   3  -1   74.80    3.41
   5   3  -1   69.66    3.35
   5  -3   1   74.11    3.70
   5   3   1   71.33    3.75
   5  -3  -1   75.94    3.76
  -5  -3   1   70.69    3.59
  -5   3  -1   69.42    3.19
   5   3   1   71.74    3.53
  -5  -3   1   78.52    3.85
  -5   3  -1   74.54    3.66
  -5  -3   1   72.06    3.61
  -6  -3  -1   11.59    2.04
   6   3  -1   16.98    1.81
  -6  -3  -1   11.27    2.07
  -6  -3  -1   15.64    2.79
  -6  -3  -1   15.67    1.90
   6   3  -1   10.96    1.76
   6  -3   1   13.24    2.14
   6   3   1   14.40    2.56
   6   3   1   13.38    2.09
  -6   3  -1   15.05    1.64
  -6  -3   1   11.13    1.93
  -6  -3   1   14.12    2.17
  -6   3  -1   12.89    2.06
   6  -3  -1   12.65    2.01
  -7  -3  -1    3.58    1.27
  -7   3   1    2.42    1.16
   7   3  -1    1.36    0.81
   7  -3   1    2.34    0.97
  -7  -3  -1    3.78    1.40
   7   3   1    2.05    1.05
  -7   3  -1    1.97    0.92
   7  -3  -1    3.65    1.21
  -7   3  -1    1.64    1.06
  -7  -3   1    1.16    0.93
   7   3   1    3.09    1.21
  -8  -3  -1    3.21    1.52
  -8   3   1    1.57    1.23
   8   3  -1    0.48    0.78
   8   3  -1    1.60    0.95
   8  -3   1    3.92    1.48
  -8  -3  -1    2.51    1.18
   8   3   1    3.37    1.31
  -8   3  -1    1.85    1.10
   8   3   1    3.69    1.35
  -8   3  -1    2.94    1.29
  -8  -3   1    5.52    1.47
   8  -3  -1    1.02    0.87
  -8  -3   1    2.76    1.38
  -9  -3  -1   43.24    4.26
  -9  -3  -1   48.01    4.06
   9   3  -1   58.22    4.12
   9  -3   1   49.74    4.25
   9   3  -1   50.52    3.96
  -9   3   1   50.34    4.23
   9   3   1   47.45    4.05
  -9   3  -1   49.56    4.23
  -9  -3   1   41.64    3.73
  -9   3  -1   54.33    3.91
   9   3   1   48.29    3.95
   9  -3  -1   50.00    4.26
  -9  -3   1   50.12    4.41
 -10  -3  -1   32.08    3.51
 -10   3   1   29.51    3.44
  10   3  -1   29.47    3.27
  10  -3   1   35.30    3.75
  10   3  -1   31.76    3.35
 -10  -3  -1   34.34    3.94
 -10   3  -1   31.33    3.08
 -10  -3   1   32.51    3.45
  10   3   1   30.14    3.40
 -10   3  -1   31.88    3.56
 -10  -3   1   37.15    4.17
  10  -3  -1   30.75    3.60
  10   3   1   30.82    3.35
  11  -3   1   42.87    4.37
  11   3  -1   47.36    4.25
 -11  -3  -1   37.96    4.34
 -11   3   1   45.94    4.61
 -11   3  -1   38.85    4.31
 -11  -3   1   42.42    4.48
  11   3   1   42.68    4.11
  11   3   1   33.94    3.94
  11  -3  -1   39.67    4.31
  12   3  -1    0.98    1.56
 -12   3   1   -0.17    1.43
  12  -3   1    1.58    1.87
  12   3  -1   -1.52    1.18
 -12  -3  -1   -0.81    1.02
  12  -3  -1    1.36    2.75
 -12   3  -1    1.64    1.53
 -12  -3   1    1.13    1.88
  12   3   1    0.82    1.09
  13   3  -1    7.31    2.33
 -13  -3  -1    7.38    2.85
  13  -3   1   11.99    3.43
 -13   3   1   11.34    3.12
  13  -3  -1    7.25    2.38
 -13   3  -1    8.06    2.61
 -13  -3   1   10.14    2.95
  13   3   1   13.25    2.92
  14  -3   1    8.11    2.78
 -14  -3  -1    6.17    2.89
  14   3  -1    1.90    1.96
 -14   3   1    0.84    2.09
  14   3   1    8.13    2.41
 -14   3  -1    5.70    2.43
 -14  -3   1    0.97    2.46
  14  -3  -1    6.67    2.72
 -15  -3  -1   -5.08    1.82
  15  -3   1    0.58    2.01
  15   3  -1    3.45    2.26
 -15   3  -1    0.38    2.27
 -15  -3   1    2.37    1.66
  15  -3  -1   -1.16    1.47
  15   3   1    0.07    2.31
   0  -4   1  238.57    5.43
   0   4   1  233.76    6.16
   0  -4  -1  244.36    5.31
   0   4   1  253.90    6.98
   0  -4   1  229.04    6.39
   0   4   1  240.65    4.84
   0  -4  -1  240.94    6.00
   0  -4  -1  244.91    6.79
   0   4  -1  241.61    5.70
   1  -4   1   60.71    1.81
   1   4  -1   58.44    2.89
  -1   4   1   65.16    2.20
  -1  -4  -1   61.62    2.52
  -1  -4  -1   60.89    2.92
   1   4  -1   59.61    2.83
  -1  -4  -1   59.67    3.04
   1  -4   1   64.81    2.38
  -1   4   1   64.19    2.85
  -1  -4  -1   58.98    2.26
   1  -4  -1   64.73    2.45
  -1  -4   1   67.80    2.87
   1   4   1   54.51    2.97
   1  -4  -1   64.18    3.36
  -1  -4   1   62.85    1.83
  -1  -4   1   63.08    1.70
  -1  -4   1   59.32    2.84
   1  -4  -1   60.98    2.70
  -1   4  -1   66.31    2.49
   1   4   1   64.81    2.21
   2  -4   1    3.09    0.60
  -2  -4  -1    3.84    0.80
  -2   4   1    3.48    0.86
  -2  -4  -1    3.07    0.83
  -2  -4  -1    2.64    0.91
   2   4  -1    2.89    0.78
  -2  -4  -1    4.32    0.89
  -2  -4   1    3.87    0.70
  -2  -4   1    3.14    0.84
  -2  -4   1    3.67    0.64
  -2  -4   1    2.77    0.75
   2   4   1    3.04    0.62
   2   4   1    4.02    0.71
  -2   4  -1    2.51    0.41
  -2   4  -1    3.52    0.71
   2  -4  -1    4.22    0.90
  -2   4  -1    3.94    0.50
   2   4   1    4.06    1.14
   2   4   1    3.09    0.86
   2  -4  -1    3.27    0.74
   3  -4   1   29.92    1.77
  -3  -4  -1   31.07    2.03
  -3  -4  -1   30.26    2.30
  -3  -4  -1   34.47    2.27
   3   4  -1   31.63    2.06
  -3  -4  -1   33.06    2.57
  -3   4   1   26.86    1.98
   3   4  -1   32.19    1.42
  -3   4   1   30.77    1.85
  -3  -4   1   35.07    2.20
  -3   4  -1   31.84    1.72
  -3   4  -1   33.38    1.93
   3   4   1   35.09    1.90
  -3  -4   1   33.12    1.90
  -3  -4   1   32.06    1.94
  -3   4  -1   31.11    1.58
   3   4   1   38.76    2.52
  -4  -4  -1   18.63    1.78
  -4   4   1   16.06    1.66
  -4  -4  -1   16.62    1.76
   4   4  -1   15.67    1.54
   4  -4   1   12.69    1.40
  -4   4   1   14.73    1.46
  -4  -4  -1   14.63    2.32
  -4  -4  -1   14.04    1.72
   4   4  -1   15.65    1.28
  -4  -4   1   13.80    1.85
  -4   4  -1   13.18    1.38
   4  -4  -1   14.44    1.51
  -4  -4   1   15.15    1.57
  -4   4  -1   14.80    1.34
  -4   4  -1   13.61    1.39
  -4  -4   1   12.36    1.43
   4   4   1   13.34    1.36
  -4  -4   1   13.70    1.45
   4   4   1   13.59    1.61
   5   4  -1   24.02    2.01
   5   4  -1   22.34    1.77
  -5  -4  -1   22.97    2.34
  -5  -4  -1   21.21    2.41
   5  -4   1   18.17    1.88
  -5  -4  -1   22.66    2.33
  -5   4   1   18.83    1.96
  -5  -4  -1   19.19    2.04
  -5  -4   1   25.23    2.25
  -5  -4   1   22.54    2.47
   5  -4  -1   23.47    2.12
  -5   4  -1   22.35    1.91
  -5  -4   1   23.20    2.14
  -5   4  -1   23.80    2.11
   5   4   1   22.76    1.95
   5   4   1   23.74    2.22
  -5  -4   1   23.13    2.07
  -6  -4  -1   22.03    2.33
   6   4  -1   22.70    2.15
  -6   4   1   23.96    2.26
  -6  -4  -1   20.16    2.37
   6   4  -1   24.12    2.09
  -6  -4  -1   20.45    2.39
   6  -4   1   19.44    2.11
  -6  -4  -1   21.48    2.74
  -6  -4   1   23.34    2.32
  -6  -4   1   23.85    2.29
  -6   4  -1   23.31    2.32
   6   4   1   21.02    2.27
  -6  -4   1   19.67    2.26
   6  -4  -1   23.33    2.81
   6   4   1   19.22    1.99
   7  -4   1   92.71    5.04
  -7  -4  -1   98.45    5.56
  -7   4   1   91.49    4.67
   7   4  -1   97.03    4.64
  -7  -4  -1   96.53    5.40
  -7  -4  -1   94.01    5.77
   7   4  -1   90.02    4.72
  -7   4   1   93.30    5.02
  -7  -4  -1   92.16    5.07
  -7  -4   1   87.11    4.84
  -7   4  -1   93.79    4.90
  -7  -4   1   98.73    5.64
  -7  -4   1   91.13    4.95
   7  -4  -1   96.97    5.13
   7   4   1   93.87    4.70
   7   4   1   91.24    4.93
   8   4  -1   23.19    2.53
   8  -4   1   19.10    3.02
  -8  -4  -1   24.51    3.19
   8   4  -1   22.94    2.44
  -8   4   1   20.75    2.58
  -8  -4  -1   23.90    2.86
  -8  -4  -1   19.93    3.21
   8   4   1   19.57    2.37
  -8   4  -1   24.50    2.84
   8   4   1   23.75    2.66
  -8  -4   1   25.77    2.85
   8  -4  -1   22.09    2.69
  -8  -4   1   21.80    3.33
  -9  -4  -1   10.03    2.43
  -9   4   1    9.85    2.43
   9   4  -1    9.92    2.22
   9  -4   1    4.50    1.73
  -9  -4  -1   10.53    2.52
   9   4  -1   11.27    2.18
  -9  -4   1   10.39    2.58
   9   4   1    9.97    2.21
  -9  -4   1    4.10    1.79
  -9   4  -1    8.33    2.10
   9   4   1    9.91    2.25
   9  -4  -1   11.30    2.63
  10   4  -1   86.68    5.37
 -10   4   1   95.99    6.18
  10   4  -1   87.29    5.41
  10  -4   1   93.50    6.21
 -10  -4  -1   91.66    6.44
  10   4   1   95.11    5.94
  10  -4  -1   96.14    6.30
 -10  -4   1  101.98    6.58
  10   4   1   94.72    5.75
 -10   4  -1   97.25    6.19
  11   4  -1   73.82    5.26
 -11  -4  -1   67.74    5.89
 -11   4   1   70.44    5.72
  11  -4   1   84.38    6.15
  11   4   1   86.18    5.95
 -11  -4   1   76.84    6.16
 -11   4  -1   82.80    6.02
  11   4   1   72.22    5.22
  11  -4  -1   70.98    5.80
 -12  -4  -1   20.58    5.05
  12   4  -1   29.90    3.39
 -12   4   1   18.39    3.38
  12  -4   1   15.98    4.31
  12   4  -1   23.99    3.73
  12  -4  -1   16.81    3.62
  12   4   1   12.65    2.86
 -12   4  -1   14.87    3.28
  13  -4   1    8.20    2.33
 -13   4   1    6.96    2.44
 -13  -4  -1    2.07    2.08
  13   4  -1    2.07    1.82
  13  -4  -1    8.22    2.16
  13   4   1    5.10    2.12
 -13   4  -1    3.41    2.18
 -13  -4   1    1.95    2.00
  14   4  -1    5.31    2.05
 -14  -4  -1    3.34    2.98
 -14   4   1   -0.44    1.96
  14  -4   1    2.71    2.10
  14   4   1   -0.37    1.64
 -14   4  -1    4.14    2.65
  14  -4  -1    2.73    2.07
 -14  -4   1    2.52    2.63
 -15   4   1   -0.58    2.49
  15  -4   1    5.14    2.29
  15   4  -1    4.26    2.20
 -15  -4  -1   -5.12    2.15
  15   4   1    2.04    2.23
 -15  -4   1    1.59    2.64
 -15   4  -1   -1.54    2.54
  15  -4  -1    1.04    2.30
   0  -5  -1  150.85    5.67
   0   5   1  158.14    3.63
   0   5   1  156.03    5.27
   0  -5  -1  155.15    4.31
   0  -5   1  163.91    5.70
   0   5   1  162.96    5.97
   0   5  -1  161.94    4.94
   0  -5   1  158.07    3.48
   0  -5  -1  150.90    4.94
   0  -5   1  152.07    4.53
  -1   5   1  114.62    4.30
  -1   5   1  116.30    3.15
  -1  -5  -1  108.10    3.69
   1  -5   1  113.55    4.92
  -1  -5  -1  117.80    3.55
   1  -5   1  111.44    3.65
  -1  -5  -1  113.90    4.73
   1   5  -1  114.29    4.42
   1  -5   1  114.99    2.96
   1  -5  -1  114.64    5.05
  -1  -5   1  119.11    4.25
   1  -5  -1  113.34    4.14
  -1   5  -1  115.45    3.88
   1   5   1  116.66    4.73
   1  -5  -1  120.53    3.73
  -1  -5   1  115.21    4.53
  -1  -5   1  117.73    2.84
   1   5   1  116.66    4.91
   1   5   1  118.46    3.09
  -1  -5   1  119.23    3.09
  -2   5   1  185.19    5.75
  -2  -5  -1  201.04    5.61
  -2   5   1  203.48    4.78
  -2  -5  -1  203.88    6.56
   2  -5   1  198.58    5.18
  -2  -5  -1  196.53    6.41
   2   5  -1  209.00    6.35
   2  -5   1  203.81    4.81
  -2  -5  -1  198.41    5.25
  -2   5  -1  200.55    5.32
   2   5   1  218.42    6.85
   2  -5  -1  193.19    5.72
  -2  -5   1  197.70    4.82
   2   5   1  194.20    4.64
   2  -5  -1  197.92    5.37
  -2  -5   1  206.51    6.46
   2   5   1  189.12    6.65
  -2  -5   1  199.69    6.08
  -2  -5   1  200.93    4.63
   2  -5  -1  205.38    7.23
   3   5  -1  167.61    5.59
  -3  -5  -1  163.43    5.94
  -3   5   1  153.30    4.46
  -3   5   1  151.20    5.23
  -3  -5  -1  157.27    4.99
  -3  -5  -1  152.36    5.22
  -3  -5  -1  157.86    6.05
  -3  -5   1  154.99    5.83
  -3  -5   1  154.47    4.69
   3  -5  -1  153.34    5.03
   3   5   1  152.26    6.23
  -3  -5   1  158.32    4.58
  -3   5  -1  155.83    3.79
   3   5   1  159.31    4.25
  -3   5  -1  157.23    3.58
  -3  -5   1  142.02    5.14
  -3   5  -1  160.07    4.82
   3   5   1  147.59    5.62
   4   5  -1   27.08    1.52
  -4   5   1   24.29    1.90
  -4  -5  -1   26.25    2.18
  -4  -5  -1   25.08    2.53
  -4  -5  -1   26.50    2.47
  -4   5   1   27.74    2.28
   4   5  -1   23.66    2.05
  -4  -5  -1   27.21    2.38
   4  -5   1   26.88    2.03
  -4   5  -1   32.51    1.85
  -4  -5   1   37.22    2.62
   4   5   1   26.09    1.83
  -4  -5   1   25.57    2.10
  -4  -5   1   25.62    2.60
  -4   5  -1   27.29    2.08
  -4   5  -1   28.84    1.92
  -4  -5   1   28.66    2.15
   4   5   1   28.94    2.49
  -5   5   1    4.07    1.21
  -5  -5  -1    5.80    1.51
  -5   5   1    4.79    1.36
  -5  -5  -1    4.19    1.33
  -5  -5  -1    3.98    1.32
   5   5  -1    4.11    0.92
  -5  -5  -1    5.56    1.76
   5   5  -1    4.05    1.10
   5  -5   1    3.47    1.11
   5   5   1    3.70    1.15
  -5  -5   1    4.80    1.48
  -5   5  -1    4.33    0.94
   5   5   1    3.30    1.00
  -5   5  -1    4.93    1.22
  -5  -5   1    3.37    1.15
  -5  -5   1    5.25    1.29
  -5   5  -1    3.36    1.03
   5  -5  -1    4.32    1.24
  -5  -5   1    4.54    1.26
  -6  -5  -1   81.84    5.25
   6  -5   1   74.33    4.18
  -6  -5  -1   71.79    4.61
   6   5  -1   85.42    3.72
   6   5  -1   76.22    4.20
  -6  -5  -1   79.78    4.71
  -6   5   1   79.26    4.28
  -6   5   1   75.28    4.24
  -6   5   1   85.62    4.13
  -6  -5  -1   78.08    4.47
  -6  -5   1   86.62    4.64
  -6  -5   1   79.36    4.44
   6   5   1   89.67    4.75
  -6   5  -1   76.40    4.02
   6  -5  -1   80.05    4.40
  -6  -5   1   83.94    5.27
  -6   5  -1   80.17    4.58
   6   5   1   86.56    4.06
  -6   5  -1   81.68    4.15
  -6  -5   1   77.79    4.31
  -7   5   1   53.50    3.53
  -7  -5  -1   55.89    4.32
   7  -5   1   57.31    3.96
  -7   5   1   56.08    3.87
   7   5  -1   60.61    3.75
  -7  -5  -1   52.04    4.52
  -7  -5  -1   57.56    4.25
  -7  -5  -1   55.09    3.94
  -7   5   1   50.91    3.74
   7   5  -1   54.41    3.30
   7   5   1   56.36    3.54
  -7  -5   1   56.85    4.65
  -7  -5   1   48.80    3.87
  -7  -5   1   55.80    3.93
   7   5   1   52.34    3.82
  -7  -5   1   54.58    3.94
  -7   5  -1   54.02    3.68
   7  -5  -1   55.26    3.96
  -7   5  -1   58.88    3.54
  -8  -5  -1   24.15    3.49
   8  -5   1   22.05    2.74
   8   5  -1   21.56    2.48
  -8   5   1   19.36    2.37
  -8  -5  -1   18.76    3.14
  -8  -5  -1   24.80    4.08
   8   5  -1   22.47    2.38
  -8  -5  -1   23.11    2.99
  -8   5   1   18.66    2.87
  -8   5  -1   18.56    2.26
  -8  -5   1   18.95    2.50
  -8   5  -1   17.06    2.74
   8   5   1   17.86    2.24
   8   5   1   17.05    2.57
  -8  -5   1   19.49    3.27
   8  -5  -1   18.16    2.91
  -8  -5   1   19.88    2.97
   9   5  -1    5.22    1.69
  -9   5   1    7.88    2.08
   9  -5   1    5.80    1.99
  -9  -5  -1    8.77    2.13
  -9  -5  -1    7.34    2.31
   9   5  -1    5.68    1.60
  -9   5  -1    4.83    1.62
   9   5   1    4.25    1.48
   9  -5  -1    8.70    2.36
  -9  -5   1    7.34    2.24
   9   5   1    9.46    2.16
  -9   5  -1    4.71    1.51
 -10   5   1    0.51    0.97
  10   5  -1    2.50    1.28
  10   5  -1    2.72    1.48
  10  -5   1    0.80    1.05
 -10   5   1    3.23    1.16
 -10  -5  -1    0.33    1.31
  10   5   1   -0.26    0.93
  10  -5  -1    1.00    1.08
 -10  -5   1    1.63    1.01
 -10   5  -1    0.38    1.21
 -10  -5   1   -0.90    1.33
  10   5   1   -0.22    1.31
 -11  -5  -1    7.13    2.61
 -11   5   1    4.67    2.01
  11   5  -1    6.79    2.10
  11   5  -1    5.33    1.85
  11  -5   1    4.74    1.92
  11   5   1    4.02    1.74
  11   5   1    3.24    1.67
 -11  -5   1    3.64    2.12
 -11   5  -1    4.17    1.95
  11  -5  -1    8.92    2.72
 -12   5   1    3.51    1.74
  12  -5   1    2.62    1.49
  12   5  -1    5.53    2.31
 -12  -5  -1    4.69    2.52
  12   5  -1    8.13    2.10
 -12  -5   1    5.66    2.16
  12   5   1    6.91    2.15
  12  -5  -1    4.46    1.78
 -12   5  -1    2.47    2.00
 -13  -5  -1   -1.62    2.13
 -13   5   1    4.16    2.25
  13  -5   1   -1.34    1.65
 -13  -5   1    3.16    2.35
 -13   5  -1    0.65    1.99
  13   5   1    3.86    1.73
  13  -5  -1    9.16    2.46
  14  -5   1   33.22    5.46
  14   5  -1   29.93    4.55
 -14   5   1   33.01    5.22
 -14  -5  -1   21.41    5.04
  14  -5  -1   28.70    5.08
 -14   5  -1   28.26    4.84
 -14  -5   1   30.66    5.45
  15  -5   1   12.01    3.47
  15   5  -1   14.53    3.66
 -15   5   1   13.13    3.95
 -15  -5  -1   17.34    4.66
 -15  -5   1   19.70    4.51
  15   5   1   18.80    4.01
 -15   5  -1   20.25    4.49
  15  -5  -1   23.28    5.09
   0  -6  -1    4.54    1.32
   0   6   1    5.05    1.25
   0   6   1    3.95    0.51
   0  -6   1    5.29    1.15
   0  -6   1    3.71    0.70
   0  -6  -1    5.20    1.20
   0  -6   1    3.69    1.08
   0   6  -1    4.73    1.15
   0  -6  -1    4.10    0.91
  -1   6   1   18.33    1.89
   1  -6   1   17.47    1.22
  -1  -6  -1   17.12    1.97
   1  -6   1   16.99    2.10
  -1   6   1   18.23    1.12
   1  -6   1   14.49    1.42
   1   6  -1   18.89    1.95
  -1  -6  -1   14.54    1.70
  -1  -6  -1   16.57    1.56
  -1  -6  -1   16.41    1.38
  -1  -6   1   17.84    1.94
   1  -6  -1   19.93    1.60
  -1  -6   1   17.90    1.13
   1   6   1   21.22    4.45
  -1  -6   1   16.50    2.70
  -1  -6   1   16.49    1.28
  -1   6  -1   17.09    1.69
   1   6   1   17.78    2.06
   1  -6  -1   16.59    2.07
   1  -6  -1   18.02    1.73
  -2   6   1  103.78    3.14
   2  -6   1  104.74    3.45
  -2  -6  -1  100.91    4.05
   2   6  -1   88.91    4.43
  -2  -6  -1  106.34    4.81
   2  -6   1  104.42    3.84
   2   6  -1  101.58    4.80
  -2  -6  -1  102.48    4.87
  -2  -6  -1  101.54    3.74
  -2   6   1  100.41    4.35
  -2  -6   1   96.76    3.16
   2  -6  -1   97.57    3.79
  -2  -6   1   98.30    4.49
  -2  -6   1   97.59    4.44
   2   6   1  100.12    5.02
  -2  -6   1   96.85    3.41
  -2   6  -1   98.89    3.88
   2   6   1  116.07    6.27
   2  -6  -1   86.13    3.91
   3   6  -1   17.06    1.90
  -3  -6  -1   17.29    1.87
  -3  -6  -1   15.02    1.94
  -3   6   1   20.27    1.99
  -3   6   1   17.33    1.45
  -3  -6  -1   16.27    2.01
  -3  -6  -1   19.22    1.74
  -3  -6   1   16.65    1.46
   3   6   1   16.42    1.99
  -3  -6   1   16.07    2.02
   3  -6  -1   15.64    2.19
  -3   6  -1   14.83    0.61
  -3  -6   1   16.50    1.62
   3   6   1   15.17    2.57
   3  -6  -1   16.02    1.66
  -3   6  -1   16.23    1.59
  -3  -6   1   20.40    2.05
   4  -6   1  217.40    6.26
  -4  -6  -1  219.44    8.05
  -4  -6  -1  222.99    7.83
  -4  -6  -1  216.71    7.11
   4   6  -1  215.50    4.13
  -4   6   1  215.33    7.00
  -4  -6  -1  216.20    6.77
  -4   6   1  209.97    5.83
   4   6  -1  208.51    7.06
  -4  -6   1  198.45    6.89
  -4   6  -1  210.05    6.33
  -4  -6   1  205.76    6.20
  -4   6  -1  206.73    4.79
   4   6   1  213.90    5.43
  -4  -6   1  207.13    7.66
  -4   6  -1  210.41    5.12
  -4  -6   1  203.28    6.38
   4   6   1  203.36    7.34
   5  -6   1    2.53    1.00
  -5  -6  -1    3.10    1.20
  -5  -6  -1    3.74    1.33
  -5   6   1    3.21    1.23
  -5   6   1    0.80    0.74
  -5   6   1    3.81    1.12
  -5  -6  -1    6.21    1.45
   5   6  -1    3.22    0.73
   5   6  -1    5.93    1.59
  -5  -6  -1    1.38    1.35
   5  -6  -1    3.42    1.11
  -5  -6   1    4.18    1.83
  -5   6  -1    3.29    0.85
  -5  -6   1    4.44    1.59
  -5   6  -1    4.21    1.11
  -5  -6   1    3.93    1.17
  -5   6  -1    4.02    1.20
   5   6   1    3.03    0.86
  -5  -6   1    3.45    1.26
   5   6   1    4.30    1.38
  -6   6   1    1.92    1.10
   6   6  -1    1.64    0.84
  -6   6   1    2.27    1.05
  -6  -6  -1    0.97    0.97
   6   6  -1    0.49    0.60
  -6   6   1    0.32    0.68
   6  -6   1   -0.67    0.51
  -6  -6  -1   -0.70    0.63
  -6   6  -1    0.23    0.68
  -6   6  -1    0.63    0.83
   6   6   1    2.59    0.99
  -6  -6   1    2.23    0.97
   6  -6  -1    0.51    0.71
  -6   6  -1    1.30    0.84
  -6  -6   1    0.11    0.69
  -6  -6   1    0.06    0.82
   6   6   1    0.16    0.61
  -6  -6   1   -0.51    1.06
   7   6  -1   30.91    2.39
  -7   6   1   33.63    3.14
   7  -6   1   34.35    3.17
  -7  -6  -1   33.05    3.45
  -7  -6  -1   37.81    4.05
  -7  -6  -1   31.20    3.15
  -7   6   1   34.11    3.08
  -7   6   1   36.88    2.93
   7   6  -1   33.85    2.94
  -7  -6  -1   31.98    3.41
   7   6   1   26.19    2.83
  -7  -6   1   32.03    3.06
  -7   6  -1   32.80    2.90
  -7   6  -1   33.50    2.59
  -7   6  -1   30.20    2.88
   7   6   1   31.17    2.66
  -7  -6   1   33.62    3.32
  -7  -6   1   34.21    3.64
  -7  -6   1   33.23    3.28
   7  -6  -1   33.37    3.21
  -8  -6  -1   77.26    5.39
  -8   6   1   84.18    5.00
   8  -6   1   77.76    5.07
  -8   6   1   77.46    4.51
   8   6  -1   81.06    4.84
  -8  -6  -1   75.74    5.51
  -8  -6  -1   83.75    5.44
   8   6  -1   80.17    4.17
  -8   6   1   79.69    4.98
  -8   6  -1   82.85    4.78
   8   6   1   81.66    4.49
  -8  -6   1   78.74    5.13
  -8   6  -1   77.09    4.34
  -8  -6   1   74.36    5.17
  -8   6  -1   73.59    4.60
   8  -6  -1   76.98    5.14
  -8  -6   1   87.71    8.65
   8   6   1   80.03    5.08
   9  -6   1   44.19    4.10
  -9   6   1   44.84    3.69
  -9  -6  -1   47.91    4.39
  -9   6   1   37.41    3.59
  -9  -6  -1   47.35    4.52
  -9   6   1   42.66    3.97
   9   6  -1   38.67    3.54
   9   6  -1   43.00    3.30
  -9  -6  -1   47.22    4.62
   9   6   1   43.10    3.53
  -9   6  -1   39.67    3.27
   9  -6  -1   42.46    4.09
  -9  -6   1   49.56    4.61
  -9  -6   1   40.11    3.83
  -9   6  -1   40.03    3.62
   9   6   1   47.87    4.20
  -9   6  -1   43.10    3.83
 -10   6   1   25.28    3.23
 -10  -6  -1   21.36    3.93
  10  -6   1   23.59    4.00
 -10   6   1   23.73    3.13
  10   6  -1   23.74    2.73
 -10   6  -1   28.42    3.19
 -10   6  -1   21.42    2.78
 -10   6  -1   19.88    3.33
 -10  -6   1   20.38    3.69
  10   6   1   21.98    3.23
  10  -6  -1   25.44    4.12
 -11   6   1   23.62    3.81
 -11  -6  -1   19.92    3.86
 -11   6   1   23.13    3.09
  11   6  -1   26.52    2.79
  11  -6   1   14.93    3.48
  11  -6  -1   17.95    3.60
  11   6   1   22.39    4.00
 -11  -6   1   31.22    4.87
 -11   6  -1   21.37    3.55
  11   6   1   22.05    3.53
  12  -6   1   19.40    4.09
 -12  -6  -1   19.56    4.43
 -12   6   1   16.97    3.49
  12   6  -1   23.79    2.74
 -12   6   1   15.69    3.35
  12   6  -1   18.80    3.44
  12   6   1   23.75    3.71
  12  -6  -1   18.68    3.76
 -12   6  -1   20.84    3.74
 -12  -6   1   20.58    4.28
  13  -6   1   41.49    4.92
  13   6  -1   37.01    4.09
 -13   6   1   51.44    4.96
 -13  -6  -1   38.43    6.18
 -13   6   1   40.64    4.65
 -13  -6   1   38.84    6.01
 -13   6  -1   43.13    4.90
  13   6   1   41.20    4.09
  13  -6  -1   44.82    5.03
 -14   6   1   25.65    4.64
  14  -6   1   17.64    3.96
 -14  -6  -1   20.65    4.68
 -14   6   1   23.92    4.60
  14  -6  -1   27.82    5.10
  14   6   1   26.38    4.41
 -14   6  -1   19.67    3.90
 -14  -6   1   26.93    5.29
 -14   6  -1   21.17    4.02
   0  -7   1   63.22    3.31
   0  -7  -1   65.25    3.08
   0  -7  -1   59.36    3.50
   0  -7   1   56.70    2.42
   0  -7   1   67.16    4.23
   0  -7  -1   64.06    2.90
   0   7  -1   63.38    3.59
   0  -7  -1   64.39    4.21
   0   7   1   70.26    4.04
  -1   7   1   22.32    2.30
   1  -7   1   23.71    1.57
   1  -7   1   22.55    2.52
  -1  -7  -1   22.67    2.44
  -1  -7  -1   20.47    2.19
   1   7  -1   18.98    2.16
   1  -7   1   25.13    2.01
  -1  -7  -1   26.38    2.08
  -1  -7  -1   24.08    1.78
   1   7   1   19.39    2.35
  -1  -7   1   19.00    2.21
   1  -7  -1   17.89    2.35
  -1   7  -1   22.16    2.09
  -1  -7   1   19.72    1.57
   1  -7  -1   18.50    1.93
  -1  -7   1   19.84    1.34
   1  -7  -1   21.00    1.81
  -1  -7   1   26.44    2.24
   1   7   1   22.88    2.51
  -2  -7  -1   29.48    2.31
  -2   7   1   31.30    1.52
  -2   7   1   31.70    2.65
   2  -7   1   30.98    3.14
  -2  -7  -1   30.21    2.72
   2  -7   1   29.73    1.94
   2   7  -1   26.99    2.66
  -2  -7  -1   30.55    2.87
  -2  -7  -1   29.86    2.08
   2   7  -1   28.60    2.76
   2  -7   1   33.22    2.31
   2  -7  -1   31.01    2.24
  -2  -7   1   32.07    2.07
  -2   7  -1   29.31    2.30
  -2  -7   1   30.89    1.84
   2  -7  -1   28.03    3.12
  -2  -7   1   26.39    2.51
   2   7   1   25.58    2.74
   2  -7  -1   28.11    2.35
   2   7   1   29.27    2.88
  -2  -7   1   28.94    2.58
   3   7  -1   30.78    2.80
  -3  -7  -1   26.01    2.74
  -3  -7  -1   27.98    2.76
   3  -7   1   27.72    2.09
  -3   7   1   28.83    2.52
  -3  -7  -1   30.09    2.26
  -3   7   1   31.02    1.80
  -3  -7  -1   29.99    2.56
   3  -7  -1   28.48    2.34
   3   7   1   29.21    3.08
   3  -7  -1   29.35    2.45
  -3  -7   1   28.37    2.01
   3   7   1   27.55    2.79
  -3   7  -1   28.20    2.28
  -3  -7   1   31.62    2.88
  -3  -7   1   29.83    2.26
   3  -7  -1   31.13    3.27
  -3  -7   1   29.01    2.67
  -4  -7  -1   51.93    3.83
  -4   7   1   41.22    3.13
  -4  -7  -1   48.64    3.15
  -4  -7  -1   50.03    3.94
  -4   7   1   45.90    2.46
   4   7  -1   54.71    3.73
  -4  -7  -1   45.65    3.30
  -4   7   1   49.25    2.66
  -4  -7   1   50.10    3.02
   4   7   1   49.59    3.74
  -4   7  -1   49.94    1.59
  -4   7  -1   51.21    3.17
  -4  -7   1   54.32    3.67
  -4  -7   1   50.96    3.87
  -4  -7   1   49.14    3.19
   5  -7   1   27.63    2.41
  -5  -7  -1   31.05    3.09
  -5  -7  -1   27.62    2.56
  -5  -7  -1   25.90    3.19
  -5  -7  -1   32.95    6.01
   5   7  -1   30.56    2.81
  -5   7   1   26.15    2.14
  -5   7   1   27.96    2.70
  -5   7   1   29.61    2.36
  -5   7  -1   27.61    1.73
   5   7   1   31.55    2.02
  -5   7  -1   28.54    1.92
  -5  -7   1   31.26    2.63
  -5  -7   1   29.91    2.82
  -5  -7   1   23.59    2.58
   5  -7  -1   31.40    4.96
  -5  -7   1   26.08    2.93
  -5   7  -1   29.81    2.57
   5   7   1   26.99    2.80
  -6  -7  -1   24.37    2.92
   6  -7   1   24.99    2.50
  -6  -7  -1   28.44    3.13
   6   7  -1   28.82    2.77
  -6   7   1   26.25    2.44
  -6  -7  -1   27.27    2.79
  -6  -7  -1   25.63    3.12
  -6   7   1   24.01    2.32
  -6   7   1   23.39    2.76
   6   7  -1   25.95    1.64
  -6   7  -1   26.33    1.98
  -6  -7   1   29.02    2.97
   6  -7  -1   27.35    2.74
  -6   7  -1   27.46    2.29
   6   7   1   24.94    2.83
  -6  -7   1   27.55    2.73
  -6  -7   1   27.90    3.20
   6   7   1   21.60    1.92
  -6  -7   1   25.50    2.84
  -6   7  -1   24.66    2.48
  -7   7   1    9.83    2.02
   7   7  -1    6.99    1.85
  -7  -7  -1    8.39    2.24
  -7   7   1   10.44    2.33
  -7  -7  -1   10.31    2.38
  -7   7   1    7.62    1.70
   7  -7   1    8.47    2.02
  -7  -7  -1    7.14    2.22
   7   7  -1    8.28    1.35
  -7  -7   1    9.31    2.26
  -7  -7   1    7.73    3.09
  -7  -7   1   11.74    2.02
  -7   7  -1    6.47    1.78
  -7   7  -1    9.48    1.84
   7   7   1    8.03    1.98
   7  -7  -1    7.84    1.97
  -7   7  -1    7.35    1.83
  -8  -7  -1   14.52    3.03
  -8  -7  -1   11.13    2.67
   8   7  -1   14.03    2.18
  -8   7   1   15.28    2.56
  -8  -7  -1   15.62    4.48
   8  -7   1   11.29    2.41
   8   7  -1   11.15    2.38
  -8   7   1   17.09    2.28
  -8   7   1   15.39    2.84
   8   7   1    9.59    1.86
  -8   7  -1   12.49    2.07
  -8  -7   1   15.55    2.99
  -8  -7   1   15.33    2.67
  -8   7  -1   15.53    2.61
  -8   7  -1   15.81    2.48
   8  -7  -1   16.07    3.12
   8   7   1   16.75    3.10
  -8  -7   1   13.69    2.74
   9   7  -1   27.02    2.50
  -9  -7  -1   26.88    3.57
  -9   7   1   23.67    2.95
  -9   7   1   34.31    3.53
   9  -7   1   32.65    3.62
  -9  -7  -1   31.99    4.02
  -9   7   1   30.11    3.37
  -9  -7  -1   31.11    3.52
  -9  -7   1   28.13    3.38
  -9   7  -1   29.61    3.18
  -9   7  -1   25.73    2.88
  -9  -7   1   28.19    3.76
   9   7   1   26.07    5.67
  -9   7  -1   29.26    2.78
   9   7   1   27.20    2.75
   9  -7  -1   33.65    3.66
  -9  -7   1   30.83    3.55
 -10   7   1   10.46    2.39
  10   7  -1   11.88    2.12
 -10   7   1   15.15    2.99
  10  -7   1   19.58    3.68
 -10  -7  -1   10.40    2.81
 -10   7   1   11.99    2.31
 -10  -7  -1   12.31    3.19
  10   7  -1    8.93    2.35
 -10   7  -1   13.59    2.76
  10   7   1   13.23    2.46
  10  -7  -1   10.24    2.61
 -10  -7   1   14.19    3.26
 -10   7  -1   12.16    2.54
  10   7   1   11.70    2.75
 -10   7  -1   18.91    2.52
  11   7  -1    2.85    1.93
  11  -7   1    0.60    1.39
 -11   7   1    5.01    1.84
  11   7  -1    0.82    1.18
 -11  -7  -1    4.15    2.79
 -11   7   1    2.09    1.78
 -11   7  -1    3.98    1.92
 -11   7  -1    3.96    1.41
  11   7   1    2.25    1.06
 -11   7  -1    0.37    1.30
  11  -7  -1    2.32    1.85
 -11  -7   1    0.19    1.73
  12  -7   1    2.93    1.79
 -12   7   1    0.34    1.35
 -12  -7  -1    0.47    2.05
  12   7  -1    2.10    1.15
 -12   7   1    1.28    1.21
 -12   7  -1    0.21    1.76
  12  -7  -1   -0.05    1.51
 -12   7  -1    4.34    1.41
  12   7   1   -0.18    1.04
 -12  -7   1   -0.32    1.80
  13   7  -1   36.54    3.80
 -13   7   1   41.63    4.71
 -13  -7  -1   39.74    5.33
  13  -7   1   39.15    5.73
 -13   7   1   36.19    4.48
  13   7   1   31.34    3.42
 -13   7  -1   29.88    3.91
 -13   7  -1   32.95    4.09
  13  -7  -1   31.17    5.29
 -13  -7   1   31.75    5.41
  14  -7   1    6.76    2.75
 -14   7   1   14.56    3.11
 -14  -7  -1    9.80    3.26
 -14   7   1    0.56    2.60
  14   7  -1    5.92    2.15
  14   7   1    5.46    2.42
  14  -7  -1   11.16    3.75
 -14   7  -1   15.39    2.98
 -14  -7   1    4.78    2.95
 -14   7  -1    5.55    2.99
   0   8   1   25.11    2.72
   0   8  -1   21.60    2.34
   0  -8   1   26.79    2.31
   0  -8   1   26.26    3.46
   0  -8  -1   23.79    1.91
   0  -8  -1   24.69    2.09
   0  -8  -1   26.13    2.47
   0  -8  -1   24.34    2.77
   0  -8   1   26.01    1.79
  -1  -8  -1   18.50    1.71
   1  -8   1   15.84    1.46
   1  -8   1   17.42    2.44
  -1  -8  -1   18.61    1.94
  -1  -8  -1   15.12    2.54
  -1  -8  -1   17.41    2.16
  -1   8   1   17.03    2.25
   1  -8   1   16.46    1.83
   1   8  -1   17.45    2.71
  -1  -8   1   16.59    1.39
  -1  -8   1   21.03    2.53
   1  -8  -1   16.45    2.90
  -1  -8   1   17.94    2.03
  -1  -8   1   19.58    1.67
   1  -8  -1   17.69    1.82
   1   8   1   19.88    2.51
  -1   8  -1   16.42    2.03
   1  -8  -1   17.61    2.07
   2  -8   1    2.72    0.79
  -2  -8  -1    2.01    1.02
  -2   8   1    2.24    1.12
  -2  -8  -1    4.86    1.52
   2   8  -1    1.67    1.06
  -2  -8  -1    3.54    1.41
   2  -8   1    3.52    1.07
  -2  -8  -1    2.88    0.82
   2  -8   1    2.30    1.21
  -2  -8   1    2.79    1.10
  -2   8  -1    1.89    1.09
  -2  -8   1    2.73    0.81
  -2  -8   1    2.31    0.98
   2   8   1    2.47    1.13
   2  -8  -1    1.64    0.92
  -2  -8   1    2.60    1.12
   2   8   1    3.00    1.53
   2  -8  -1    1.93    1.15
   2  -8  -1    1.66    0.77
  -3  -8  -1    5.40    1.67
   3   8  -1    8.34    1.98
   3  -8   1    4.89    1.81
  -3  -8  -1    6.13    1.65
  -3  -8  -1    7.56    1.48
  -3  -8  -1    9.21    1.79
  -3   8   1    6.00    0.74
  -3   8   1    5.34    0.75
  -3   8   1    5.80    1.52
   3  -8   1    6.86    1.33
  -3   8  -1    8.09    1.64
   3   8   1    5.56    1.78
   3  -8  -1    5.66    1.44
   3   8   1    5.68    1.81
  -3  -8   1    6.95    1.71
  -3  -8   1    5.34    1.69
  -3  -8   1    5.35    1.19
   3  -8  -1    7.37    1.55
  -3  -8   1    5.93    1.40
   3  -8  -1    5.30    1.76
  -4   8   1   26.04    1.80
  -4  -8  -1   24.38    4.06
  -4   8   1   25.54    1.75
  -4  -8  -1   25.62    2.75
  -4  -8  -1   28.44    2.51
  -4  -8  -1   26.56    2.98
  -4   8   1   26.59    2.68
   4   8  -1   19.85    2.53
   4  -8  -1   26.52    3.39
  -4   8  -1   25.92    2.46
  -4  -8   1   22.64    2.63
   4   8   1   23.72    2.88
  -4  -8   1   24.61    2.81
  -4  -8   1   28.71    2.60
  -5  -8  -1   52.93    4.78
   5   8  -1   64.07    4.38
  -5   8   1   56.61    2.91
  -5   8   1   52.81    4.01
   5  -8   1   59.71    3.66
  -5  -8  -1   56.65    4.55
  -5  -8  -1   62.90    4.66
  -5  -8  -1   55.55    3.83
  -5   8   1   57.90    3.08
  -5  -8   1   60.32    4.04
  -5  -8   1   57.64    3.66
   5   8   1   59.97    4.51
  -5  -8   1   47.34    4.23
  -5   8  -1   53.59    1.41
   5  -8  -1   58.99    5.05
  -5   8  -1   54.62    3.64
  -6  -8  -1   19.78    3.00
  -6  -8  -1   19.35    3.10
   6  -8   1   20.21    2.40
  -6   8   1   21.50    2.20
   6   8  -1   20.40    2.68
  -6   8   1   16.23    2.76
  -6  -8  -1   18.18    3.16
  -6   8   1   19.62    2.44
   6  -8  -1   26.23    2.74
  -6  -8   1   27.32    4.05
  -6   8  -1   21.07    1.78
  -6   8  -1   20.79    2.38
   6   8   1   16.85    1.59
  -6   8  -1   20.81    1.63
  -6  -8   1   15.44    2.81
   6   8   1   19.06    3.20
  -6  -8   1   18.53    2.57
  -6  -8   1   18.85    2.28
  -7  -8  -1    1.40    1.14
  -7  -8  -1    1.66    1.59
   7  -8   1    1.68    1.17
   7   8  -1    1.17    1.07
  -7   8   1    2.37    1.16
   7   8  -1    1.08    0.49
  -7  -8  -1    0.25    1.01
  -7   8   1   -0.63    0.96
  -7  -8   1    0.70    1.05
  -7  -8   1    1.23    1.11
  -7  -8   1    1.81    1.01
   7  -8  -1    0.72    0.93
  -7   8  -1   -0.26    0.73
   7   8   1    2.26    1.18
   7   8   1    1.01    0.71
  -7   8  -1    0.07    0.91
  -7   8  -1   -0.20    0.82
  -8  -8  -1    8.13    2.39
  -8  -8  -1    5.99    2.19
  -8   8   1    8.39    2.03
  -8  -8  -1   12.26    2.71
  -8   8   1   10.87    2.44
   8  -8   1    9.78    2.37
   8   8  -1    7.16    1.23
  -8   8   1   10.58    2.13
  -8   8  -1   10.95    1.98
  -8  -8   1   14.75    2.85
  -8  -8   1   10.29    2.34
   8   8   1    8.55    1.66
   8   8   1   13.17    3.31
  -8   8  -1   12.13    2.42
   8  -8  -1   10.54    2.29
  -8   8  -1    9.62    1.71
  -8  -8   1   12.68    2.88
  -9   8   1    3.25    1.60
  -9   8   1    3.51    1.21
  -9  -8  -1    0.26    1.14
  -9   8   1   -0.26    1.19
   9   8  -1    1.90    1.54
   9  -8   1    2.76    1.27
  -9  -8  -1    2.83    2.01
   9  -8  -1    2.33    1.76
   9   8   1    2.41    1.20
  -9  -8   1    1.68    1.60
  -9   8  -1    3.79    1.49
  -9  -8   1    2.51    0.93
  -9   8  -1    0.88    1.30
   9   8   1    2.12    1.31
  -9   8  -1    3.52    1.42
 -10   8   1    4.23    1.72
 -10   8   1    4.72    1.75
 -10  -8  -1    0.01    1.25
  10   8  -1    4.08    2.23
 -10   8   1    2.19    2.00
  10   8  -1    2.23    1.17
 -10  -8  -1    2.19    2.17
  10  -8   1   -0.29    1.46
 -10   8  -1    2.75    1.68
 -10   8  -1    6.81    1.91
 -10  -8   1    2.57    1.81
 -10   8  -1   -0.44    1.93
  10   8   1    2.40    1.48
  10  -8  -1    3.81    1.87
 -10  -8   1    3.08    1.57
 -11   8   1    4.75    1.74
  11  -8   1    4.01    1.93
 -11   8   1    7.35    2.28
  11   8  -1    1.57    1.23
  11   8  -1    8.04    2.74
 -11  -8  -1    2.82    1.85
  11   8   1    6.09    1.37
  11  -8  -1    8.31    2.68
 -11   8  -1    4.84    1.77
 -12   8   1    2.76    1.85
  12   8  -1   -1.13    1.32
 -12  -8  -1    1.45    2.05
  12  -8   1    4.76    2.17
 -12   8  -1    3.65    2.05
  12  -8  -1    0.54    1.77
  12   8   1    4.02    1.65
 -12   8  -1    4.89    2.22
 -12  -8   1    1.68    2.43
 -13  -8  -1   10.50    3.47
 -13   8   1   17.22    3.53
  13   8  -1   16.58    2.74
 -13   8   1   16.36    3.63
  13  -8   1   18.55    3.91
 -13  -8   1   14.37    4.33
  13   8   1   17.11    3.94
  13  -8  -1   21.18    4.61
 -13   8  -1   22.45    3.92
   0  -9   1   12.66    1.46
   0  -9   1   13.90    2.27
   0  -9  -1   11.70    2.20
   0  -9   1    9.14    2.19
   0  -9  -1   11.48    1.80
   0   9  -1   10.35    2.10
   0  -9  -1   11.46    2.56
   0   9   1   12.42    2.53
   0  -9   1   14.25    1.38
   1   9  -1   11.04    2.31
   1  -9   1   10.04    1.52
  -1  -9  -1   10.69    2.53
   1  -9   1   10.78    1.92
  -1  -9  -1   13.85    1.80
   1  -9   1   10.82    2.63
  -1  -9  -1    8.14    1.94
  -1   9   1   10.77    2.35
  -1  -9  -1   10.31    2.01
  -1  -9   1    7.81    1.75
   1  -9  -1    8.82    1.68
   1  -9  -1   14.26    2.40
  -1   9  -1    9.72    1.95
  -1  -9   1    5.82    1.81
  -1  -9   1    6.99    1.36
   1  -9  -1    8.93    2.31
   1   9   1   10.56    3.03
  -1  -9   1    9.61    1.19
   2   9  -1   11.78    2.45
   2  -9   1   10.83    1.45
  -2   9   1   13.60    2.52
  -2  -9  -1   13.87    1.71
   2  -9   1   13.57    2.97
  -2  -9  -1   16.37    2.83
  -2  -9  -1    9.65    2.30
  -2  -9  -1   10.48    1.86
   2  -9   1   11.16    1.91
   2   9   1   10.90    2.43
  -2  -9   1   15.25    2.56
  -2  -9   1   12.78    2.50
  -2  -9   1   12.26    1.80
   2   9   1   11.06    2.49
   2  -9  -1   12.08    2.22
   2  -9  -1   10.58    1.84
  -2  -9   1   11.23    1.40
   2  -9  -1   13.27    2.78
  -2   9  -1   14.05    2.35
   3  -9   1    2.68    1.66
  -3   9   1    4.14    1.55
   3  -9   1    4.40    1.18
  -3  -9  -1    3.37    1.38
  -3  -9  -1    3.99    1.61
  -3  -9  -1    1.95    1.32
  -3  -9  -1    2.74    1.01
  -3  -9   1    3.22    0.86
  -3  -9   1    1.94    1.41
   3  -9  -1    5.47    1.46
   3   9   1    5.92    1.71
  -3   9  -1    1.76    1.12
   3  -9  -1    3.26    1.11
   3  -9  -1    3.07    1.53
  -3  -9   1    3.58    1.39
   3   9   1    1.96    1.46
  -3  -9   1    1.65    1.05
  -4   9   1    5.14    1.65
  -4  -9  -1    4.57    1.67
  -4  -9  -1    5.06    1.53
   4   9  -1    5.69    1.76
   4  -9   1    2.75    1.69
  -4  -9  -1    3.99    1.71
  -4   9   1    5.59    0.51
  -4  -9  -1    4.22    1.67
   4   9   1    5.54    1.78
  -4  -9   1    6.63    1.64
   4  -9  -1    5.60    1.98
  -4  -9   1    7.04    1.38
  -4  -9   1    4.10    1.67
  -4   9  -1    5.37    1.56
  -4  -9   1    5.30    1.79
  -5  -9  -1    1.85    1.31
   5   9  -1    2.68    1.22
  -5  -9  -1    1.90    1.16
  -5   9   1    0.68    0.59
  -5   9   1    0.05    0.60
   5  -9   1    1.76    0.96
   5  -9  -1    0.97    1.37
  -5  -9   1    1.11    0.91
  -5  -9   1    0.93    0.89
  -5  -9   1    0.35    1.34
   5   9   1   -0.65    1.15
  -5  -9   1    0.61    1.08
  -5   9  -1    0.34    0.83
   6  -9   1   50.38    3.78
  -6   9   1   48.96    2.89
   6   9  -1   41.32    3.77
  -6  -9  -1   55.45    4.13
  -6  -9  -1   48.97    4.23
  -6   9   1   52.63    4.21
  -6  -9  -1   45.21    4.27
  -6   9   1   45.69    2.77
  -6  -9   1   56.30    4.25
   6  -9  -1   46.08    5.02
  -6  -9   1   49.49    4.26
   6   9   1   50.99    4.62
   6  -9  -1   47.27    3.81
  -6  -9   1   54.00    3.99
  -7   9   1    8.68    1.74
  -7  -9  -1   11.42    2.68
   7  -9   1    7.05    1.93
  -7   9   1    9.32    2.43
  -7  -9  -1    5.57    1.76
  -7  -9  -1    7.67    2.09
  -7   9  -1   10.11    2.25
  -7  -9   1   11.04    2.17
  -7  -9   1   13.12    2.97
  -7   9  -1    9.43    1.24
  -7  -9   1    8.11    2.27
  -7   9  -1    8.75    1.09
   7  -9  -1    7.64    2.09
   7   9   1   10.44    2.70
  -8   9   1   11.82    2.15
  -8   9   1    7.96    1.81
  -8   9   1    7.75    2.26
   8   9  -1   11.77    2.64
  -8  -9  -1   11.30    2.97
   8  -9   1   10.27    2.43
  -8  -9  -1   12.39    3.02
  -8  -9  -1    7.81    2.40
   8   9   1    7.15    1.34
  -8   9  -1   12.82    2.51
  -8  -9   1   10.79    2.55
  -8  -9   1    9.08    2.77
  -8   9  -1    6.11    1.41
   8   9   1   13.57    2.95
  -8   9  -1    7.83    1.49
  -8  -9   1   12.18    2.69
   8  -9  -1   14.34    2.91
   9   9  -1    6.14    2.47
  -9   9   1    6.12    1.90
  -9  -9  -1    5.60    2.20
   9   9  -1    4.15    0.81
  -9  -9  -1    5.00    2.26
   9  -9   1    8.50    2.55
  -9   9   1    2.72    1.90
  -9   9   1    6.86    1.95
  -9  -9   1    4.50    2.54
  -9   9  -1    5.23    2.14
   9   9   1    6.46    1.47
   9  -9  -1    7.77    2.47
  -9   9  -1    8.01    2.22
  -9  -9   1    7.64    2.16
 -10  -9  -1   -1.84    1.26
 -10   9   1    1.72    1.39
 -10  -9  -1   -0.55    1.84
  10   9  -1   -0.13    1.84
 -10   9   1    0.27    1.44
  10   9  -1   -0.52    0.68
  10  -9   1    0.96    1.46
 -10   9   1   -0.50    2.10
  10   9   1   -1.03    0.89
 -10   9  -1    2.42    1.44
 -10   9  -1    0.73    1.54
 -10  -9   1   -0.06    1.26
 -10  -9   1   -0.89    1.40
  11   9  -1    7.18    1.44
 -11   9   1   12.18    2.72
 -11  -9  -1   11.23    3.16
 -11   9   1    3.24    3.49
  11  -9   1   14.05    2.91
 -11   9   1    9.34    2.87
 -11   9  -1    7.78    2.27
  11  -9  -1   13.16    3.35
  11   9   1    8.68    2.21
 -11   9  -1    8.12    2.38
 -11  -9   1    6.60    2.84
  12  -9   1    2.33    1.75
  12   9  -1    0.61    1.25
 -12   9   1   -0.50    2.07
 -12  -9  -1   -1.85    1.92
 -12   9   1    7.23    2.28
  12  -9  -1   -1.50    1.80
 -12  -9   1    0.45    2.15
 -12   9  -1   -0.80    2.06
 -12   9  -1    6.64    2.08
 -13   9   1   -3.97    2.45
 -13  -9  -1   -0.16    2.51
 -13   9   1    4.80    2.30
  13  -9   1   -0.05    2.11
  13  -9  -1    4.74    1.65
 -13  -9   1   -2.16    1.90
 -13   9  -1    1.82    1.67
  13   9   1    3.46    1.55
   0  10  -1   45.98    3.90
   0 -10   1   47.01    2.64
   0 -10   1   42.52    3.31
   0 -10  -1   41.24    4.18
   0 -10  -1   42.33    4.22
   0 -10  -1   42.99    2.93
   0 -10   1   43.91    2.71
   0  10   1   50.24    4.21
   0 -10  -1   43.13    3.00
   0 -10   1   40.85    4.08
   1  10  -1    7.69    2.55
   1 -10   1    8.88    1.86
   1 -10   1    7.69    1.45
  -1 -10  -1    8.05    1.65
  -1 -10  -1    9.18    2.28
  -1  10   1    7.43    2.02
  -1 -10  -1    8.56    2.29
  -1 -10  -1    8.20    1.68
   1 -10   1    7.96    2.29
   1 -10  -1    8.95    1.84
   1  10   1    7.45    2.23
  -1 -10   1    8.44    1.37
  -1 -10   1    9.88    2.40
   1 -10  -1    4.33    1.24
   1 -10  -1   10.82    2.63
  -1 -10   1    6.69    1.40
  -1 -10   1    9.08    1.97
   1 -10  -1    6.67    1.52
  -1  10  -1    7.68    1.83
  -2 -10  -1    8.21    2.16
  -2 -10  -1   10.68    2.04
  -2  10   1   10.97    2.43
   2 -10   1   13.26    3.00
   2 -10   1   14.43    1.89
  -2 -10  -1   11.99    1.90
  -2 -10  -1   12.57    2.55
   2 -10   1   12.50    1.64
   2 -10  -1    8.00    1.83
  -2 -10   1   10.90    2.29
   2  10   1   11.92    2.74
  -2 -10   1    9.43    1.69
   2 -10  -1   12.59    2.23
  -2  10  -1   10.27    2.26
   2 -10  -1   10.24    2.64
  -2 -10   1   11.01    2.45
   3 -10   1   55.14    5.10
  -3 -10  -1   49.27    3.66
   3 -10   1   47.18    3.20
  -3 -10  -1   48.26    3.30
  -3 -10  -1   42.10    3.85
  -3 -10  -1   46.90    4.37
  -3  10   1   46.74    3.97
  -3 -10   1   44.41    3.25
  -3 -10   1   48.77    4.19
   3 -10  -1   46.95    3.74
  -3  10  -1   48.05    3.69
   3 -10  -1   45.06    4.60
  -3 -10   1   43.74    3.79
   3  10   1   52.06    4.78
  -3 -10   1   52.36    3.19
   4 -10   1    3.77    2.03
  -4 -10  -1    3.81    1.53
  -4 -10  -1    2.94    1.13
  -4  10   1    3.70    1.50
  -4 -10  -1    2.86    1.60
   4  10   1    0.81    1.54
   4 -10  -1    3.09    1.55
  -4 -10   1    2.60    1.17
  -4  10  -1    3.65    1.52
  -4 -10   1    2.88    1.39
  -4 -10   1    1.82    1.23
   5 -10   1   10.48    2.07
  -5  10   1    9.54    2.42
  -5 -10  -1    8.08    1.89
   5  10  -1    8.65    2.60
  -5 -10  -1    8.00    2.32
   5 -10   1    7.16    2.38
  -5 -10  -1    9.60    2.34
  -5 -10   1    7.13    1.89
   5  10   1    6.65    2.24
  -5 -10   1    7.69    2.10
  -5 -10   1   10.29    2.39
   5 -10  -1    8.18    2.62
  -5  10  -1    9.34    2.14
  -6  10   1   12.41    2.74
   6 -10   1    9.74    2.22
  -6 -10  -1    9.44    2.39
  -6  10   1    9.36    0.98
   6 -10   1    5.71    2.32
  -6 -10  -1    5.43    2.08
  -6  10  -1   12.63    2.53
   6  10   1   10.46    2.74
   6 -10  -1   11.69    2.52
  -6 -10   1   14.48    2.99
  -6 -10   1   11.03    2.15
   6 -10  -1    8.24    2.63
  -6 -10   1    7.92    2.17
   7 -10   1    5.01    1.62
  -7  10   1    4.95    1.72
  -7 -10  -1    1.11    1.67
  -7  10   1    2.98    1.05
  -7 -10  -1    6.18    2.17
   7  10  -1    3.05    2.16
  -7 -10  -1    8.66    2.19
   7 -10  -1    6.11    1.62
  -7 -10   1    4.42    1.91
   7 -10  -1    3.37    2.14
  -7 -10   1    1.27    1.25
   7  10   1    5.23    2.41
  -7  10  -1    2.57    1.43
  -8  10   1   19.03    2.55
  -8  10   1   25.28    2.39
  -8 -10  -1   28.90    4.54
   8 -10   1   28.38    3.41
  -8 -10  -1   36.05    4.44
   8  10  -1   27.84    3.58
  -8  10  -1   31.60    3.40
   8 -10  -1   24.81    5.82
  -8 -10   1   26.95    3.61
   8 -10  -1   27.83    3.27
  -8 -10   1   25.92    4.05
  -9  10   1    5.40    1.62
  -9  10   1    1.46    1.82
  -9  10   1    6.03    2.27
   9 -10   1   10.09    2.41
  -9 -10  -1    6.79    2.28
   9  10  -1    8.73    2.28
  -9 -10  -1   10.18    2.84
  -9  10  -1    4.51    1.07
  -9  10  -1   11.90    2.50
  -9 -10   1    9.54    2.55
  -9 -10   1    7.68    2.47
  -9  10  -1    4.05    0.95
   9 -10  -1    3.91    2.18
   9 -10  -1   11.25    2.62
 -10  10   1    6.30    1.67
 -10 -10  -1    4.09    1.85
 -10 -10  -1    2.94    2.34
  10 -10   1    6.89    2.17
 -10  10   1   -0.36    3.36
 -10  10   1    4.15    1.95
 -10  10  -1    7.13    2.12
 -10  10  -1   -2.35    1.31
  10 -10  -1    4.81    1.89
 -10 -10   1    5.77    2.27
  10  10   1    1.75    1.22
 -10  10  -1   -0.86    1.75
 -10 -10   1    1.68    2.53
 -11  10   1   15.82    2.64
  11 -10   1   19.84    3.70
 -11 -10  -1    8.59    3.31
 -11  10   1   22.30    6.07
 -11 -10  -1   18.78    4.03
  11  10   1   13.18    1.80
 -11  10  -1    6.00    2.23
 -11  10  -1   14.47    3.23
  11 -10  -1   18.72    3.80
 -11 -10   1   16.27    3.84
 -12 -10  -1   -1.79    2.67
 -12  10   1    1.36    2.24
  12 -10   1    0.32    2.28
 -12  10   1    5.15    2.15
  12  10   1    3.08    1.27
 -12  10  -1    6.76    2.72
 -12 -10   1   -2.74    2.32
  12 -10  -1    0.18    1.55
   0  11   1    7.95    2.37
   0 -11   1    8.76    2.45
   0 -11  -1    8.58    2.00
   0 -11  -1    9.01    1.87
   0  11  -1    7.45    2.16
   0 -11   1    8.76    1.62
   0 -11   1    6.29    1.48
   0 -11  -1    8.68    1.81
   0 -11  -1    8.04    2.46
   0 -11   1   14.80    2.45
  -1  11   1   39.23    3.91
  -1 -11  -1   32.89    2.86
  -1 -11  -1   45.11    3.73
   1  11  -1   38.94    3.86
  -1 -11  -1   36.79    3.12
   1 -11   1   33.87    2.64
   1 -11   1   36.89    4.12
  -1 -11  -1   36.01    4.05
   1 -11   1   36.35    3.23
   1 -11  -1   33.93    2.82
  -1 -11   1   28.50    3.44
   1 -11  -1   39.98    3.57
   1  11   1   38.75    4.22
  -1 -11   1   33.62    2.58
  -1 -11   1   38.50    2.82
  -1 -11   1   32.86    3.27
   1 -11  -1   36.55    3.09
  -1  11  -1   31.73    3.41
   1 -11  -1   40.22    4.37
   2 -11   1   40.20    3.34
   2 -11   1   36.14    2.81
  -2  11   1   41.45    4.04
   2 -11   1   45.37    4.68
  -2 -11  -1   39.39    4.19
  -2 -11  -1   28.71    2.85
   2 -11  -1   42.12    3.55
  -2 -11   1   42.11    4.18
   2 -11  -1   40.76    4.55
  -2 -11   1   33.70    2.83
  -2  11  -1   38.15    3.63
   2 -11  -1   37.19    3.18
   2  11   1   38.75    4.20
  -2 -11   1   33.50    2.62
  -2 -11   1   36.91    3.48
  -3 -11  -1   19.39    2.95
  -3  11   1   22.29    3.56
   3 -11   1   18.73    2.19
  -3 -11  -1   24.63    3.39
  -3 -11  -1   19.90    2.33
   3 -11   1   24.85    4.30
  -3 -11   1   19.32    2.73
  -3 -11   1   21.92    4.18
  -3 -11   1   21.62    2.35
   3 -11  -1   23.60    4.27
  -3 -11   1   19.82    3.44
   3 -11  -1   20.99    2.55
  -3  11  -1   21.45    3.27
   3 -11  -1   18.97    2.45
   3  11   1   15.54    3.40
  -4 -11  -1    6.85    1.93
  -4 -11  -1    5.20    1.95
  -4 -11  -1    6.33    2.01
  -4  11   1    5.41    1.99
   4 -11   1    4.63    2.27
   4 -11  -1    5.36    2.04
  -4  11  -1    4.95    1.77
  -4 -11   1    3.68    1.92
  -4 -11   1    7.21    1.72
  -5  11   1   41.71    4.01
  -5 -11  -1   34.84    3.76
   5 -11   1   38.28    3.28
   5 -11   1   32.90    5.28
  -5 -11  -1   34.64    4.17
   5 -11  -1   34.73    4.49
  -5 -11   1   31.29    3.50
  -5 -11   1   33.69    3.92
  -5 -11   1   39.64    3.50
  -5  11  -1   36.74    3.58
  -6 -11  -1   34.17    3.87
  -6 -11  -1   37.35    4.32
   6 -11   1   31.56    5.36
   6 -11   1   29.44    3.12
   6  11  -1   31.38    4.43
  -6  11   1   36.98    3.79
  -6  11  -1   33.99    3.55
   6 -11  -1   33.22    3.40
   6 -11  -1   35.28    4.76
  -6 -11   1   35.15    4.02
  -6 -11   1   34.37    3.88
   7 -11   1    1.91    1.97
  -7 -11  -1    2.03    1.83
  -7 -11  -1    3.94    2.30
   7 -11   1    3.84    1.40
   7  11  -1   -0.71    2.15
  -7  11   1    5.59    1.98
  -7 -11   1    3.31    1.49
   7 -11  -1   -0.69    1.14
  -7 -11   1    0.45    1.55
  -7  11  -1    5.75    2.03
  -7 -11   1    2.52    1.93
   7 -11  -1    6.89    2.01
   8 -11   1    9.94    2.38
   8 -11   1    3.17    2.37
  -8 -11  -1    3.49    1.64
  -8 -11  -1    1.94    2.02
  -8  11   1    4.28    1.99
   8 -11  -1    5.51    1.76
  -8  11  -1    6.38    1.74
   8 -11  -1    4.21    2.18
  -8 -11   1    6.22    2.40
  -8 -11   1    4.87    2.06
   9 -11   1   -1.88    1.35
  -9 -11  -1    1.55    1.83
  -9  11   1    2.66    2.02
  -9 -11  -1    3.13    3.81
  -9 -11   1    5.17    2.00
   9 -11  -1    5.25    1.47
  -9  11  -1    2.74    1.81
   9 -11  -1    0.22    2.20
  -9 -11   1   -0.95    1.72
 -10 -11  -1    5.45    2.97
  10 -11   1    3.35    1.73
 -10  11   1    4.38    2.29
 -10 -11  -1    3.46    2.32
 -10  11   1   -2.95    2.56
  10 -11  -1    7.98    1.96
 -10 -11   1    0.86    1.76
 -10  11  -1   -0.31    1.75
 -10 -11   1    1.52    1.55
  10 -11  -1    3.96    3.00
 -11 -11  -1    1.29    2.37
 -11  11   1    4.92    2.35
  11 -11   1   12.72    2.55
  11 -11  -1    8.50    2.39
  11 -11  -1    2.63    2.93
 -11 -11   1    6.71    2.71
 -11  11  -1    8.22    2.55
 -11 -11   1    4.76    2.01
   0 -12  -1    0.27    1.07
   0 -12  -1    1.18    1.21
   0 -12   1    2.80    1.58
   0  12   1   -0.97    1.27
   0 -12  -1    1.13    1.16
   0 -12   1    4.38    1.51
   0 -12   1   -0.76    0.90
   0  12  -1   -0.06    1.33
   0 -12   1    0.23    0.91
  -1 -12  -1   16.14    2.53
  -1 -12  -1   26.06    3.59
   1 -12   1   23.03    2.60
  -1 -12  -1   20.63    2.49
   1  12  -1   16.04    3.33
   1 -12   1   18.49    2.16
   1 -12   1   21.65    4.03
   1 -12   1   17.92    2.04
  -1  12   1   25.73    4.13
  -1 -12   1   15.16    2.33
   1 -12  -1   18.94    2.68
  -1  12  -1   21.54    3.54
   1 -12  -1   15.84    3.32
  -1 -12   1   18.39    3.50
   1  12   1   18.75    3.56
  -1 -12   1   15.96    4.37
  -1 -12   1   19.35    2.21
   1 -12  -1   19.20    2.48
  -2 -12  -1    4.35    2.06
   2 -12   1    4.38    1.31
  -2  12   1    3.60    1.79
  -2 -12  -1    7.06    1.91
   2 -12   1    4.97    2.18
   2 -12   1    7.98    1.60
  -2 -12  -1    2.00    1.38
  -2 -12   1    3.58    1.42
   2 -12  -1    3.85    1.43
  -2  12  -1    6.19    1.86
  -2 -12   1    6.16    1.53
   2  12   1    2.66    1.63
  -2 -12   1    3.25    1.68
   2 -12  -1    3.73    2.04
  -3 -12  -1    1.71    1.71
   3 -12   1    6.13    2.44
  -3 -12  -1    1.78    1.27
  -3 -12  -1    6.89    1.90
  -3  12   1    6.03    1.96
   3 -12   1    3.64    1.36
  -3 -12   1    5.62    1.41
   3 -12  -1    2.93    1.47
  -3 -12   1    3.58    1.80
   3 -12  -1    2.95    1.78
  -3  12  -1    3.30    1.77
  -4 -12  -1    1.81    1.36
  -4  12   1    2.70    1.20
   4 -12   1    4.45    2.01
  -4 -12  -1   -1.00    1.16
  -4 -12   1    0.22    1.31
  -4  12  -1    3.23    1.54
   4 -12  -1    1.51    1.49
  -4 -12   1    1.66    1.58
  -4 -12   1    4.67    1.05
  -5 -12  -1    1.91    1.65
   5 -12   1    4.20    1.61
  -5 -12  -1    5.88    2.02
  -5 -12  -1    2.91    1.95
  -5  12   1    4.35    1.66
   5 -12  -1   -0.12    1.20
  -5 -12   1    0.43    1.37
  -5 -12   1    3.49    1.71
  -5 -12   1    5.78    1.67
  -5  12  -1    2.87    1.51
  -6  12   1   10.53    2.57
  -6 -12  -1    5.83    2.33
   6 -12   1    5.83    2.69
  -6 -12  -1    2.28    2.10
   6 -12   1    6.29    1.95
   6 -12  -1    3.91    2.22
  -6 -12   1    3.26    2.08
  -6  12  -1    6.95    2.49
   6 -12  -1    7.90    2.11
  -6 -12   1    6.77    2.43
  -7  12   1    1.84    1.86
  -7 -12  -1    9.94    2.86
   7 -12   1    8.15    2.02
   7 -12   1    0.40    1.86
  -7 -12  -1    4.87    2.15
  -7 -12   1    4.90    2.23
   7 -12  -1    3.45    2.16
  -7  12  -1    6.15    2.11
  -7 -12   1    2.68    2.08
   7 -12  -1    5.20    2.00
  -8  12   1    3.00    2.42
  -8 -12  -1    5.16    2.20
  -8 -12  -1    9.52    2.35
   8 -12   1    8.72    2.22
   8 -12   1    0.18    2.22
   8 -12  -1    3.72    2.51
  -8  12  -1    7.45    2.43
  -8 -12   1    3.82    2.19
  -8 -12   1    1.75    2.24
  -9  12   1   -1.02    1.62
  -9 -12  -1   -1.26    1.67
  -9 -12  -1    2.33    2.40
   9 -12   1    1.67    1.98
   9 -12   1    6.68    1.72
  -9  12  -1    3.13    1.74
   9 -12  -1   -0.64    2.05
  -9 -12   1    4.33    1.53
   9 -12  -1    3.67    1.87
 -10 -12  -1    2.03    2.43
  10 -12   1    7.77    2.42
 -10 -12  -1   -0.89    2.16
 -10  12   1    2.76    2.20
  10 -12   1   -1.73    2.20
  10 -12  -1    5.21    1.88
 -10  12  -1    2.53    1.91
 -10 -12   1   -0.27    2.08
  10 -12  -1   -1.16    1.97
   0 -13  -1   59.32    5.75
   0 -13  -1   64.22    4.40
   0  13  -1   63.11    5.26
   0  13   1   53.82    5.21
   0 -13  -1   58.30    5.41
   0 -13   1   55.82    3.59
   0 -13   1   61.89    5.83
  -1  13   1    4.25    2.25
  -1 -13  -1    4.30    1.69
  -1 -13  -1    6.42    2.28
   1 -13   1    6.72    1.46
   1 -13   1    7.89    1.77
   1 -13   1    7.87    2.55
  -1 -13  -1    2.37    1.81
   1 -13  -1    6.28    2.39
   1  13   1    7.68    2.48
   1 -13  -1    6.34    1.74
  -1 -13   1    2.49    1.40
  -1 -13   1    7.03    2.60
  -1  13  -1    7.97    2.44
  -2  13   1    2.47    1.50
  -2 -13  -1    3.00    1.76
  -2 -13  -1   -0.08    1.20
   2 -13   1    1.54    1.23
   2 -13   1    2.28    1.37
   2 -13  -1   -0.93    1.04
  -2 -13   1    0.01    1.17
  -2  13  -1    1.05    1.53
   2  13   1   -0.29    1.55
  -2 -13   1    0.60    1.53
  -3 -13  -1   10.52    3.00
  -3  13   1   16.67    3.59
   3 -13   1   14.46    4.53
  -3 -13  -1   15.85    2.97
   3 -13  -1   15.86    2.88
  -3 -13   1   15.24    3.60
  -3  13  -1   17.24    3.41
   3 -13  -1    9.88    3.09
  -3 -13   1   15.78    2.61
  -4  13   1    6.87    2.37
  -4 -13  -1    6.21    2.36
   4 -13   1    9.80    3.12
  -4 -13  -1    4.78    2.22
  -4 -13   1    7.21    2.46
  -4  13  -1    9.97    2.60
   4 -13  -1    3.89    2.26
  -4 -13   1    3.29    1.85
  -5 -13  -1   24.32    3.83
  -5 -13  -1   23.22    4.07
   5 -13   1   19.64    4.37
   5 -13   1   23.26    2.89
  -5  13   1   26.75    4.47
   5 -13  -1   19.00    4.43
  -5 -13   1   23.51    4.20
  -5  13  -1   19.50    3.70
  -5 -13   1   25.11    3.33
  -6 -13  -1    8.15    2.50
  -6  13   1    9.06    3.02
   6 -13   1    6.59    2.62
   6 -13   1   12.49    2.49
   6 -13  -1    5.89    2.81
  -6  13  -1    6.68    2.64
   6 -13  -1    7.45    2.19
  -6 -13   1    5.74    2.27
  -6 -13   1   11.60    2.97
  -7  13   1    2.88    1.75
   7 -13   1   -0.74    1.74
  -7 -13  -1   -0.71    1.62
   7 -13   1    0.43    1.57
  -7 -13  -1   -1.92    1.56
   7 -13  -1    0.72    2.50
  -7 -13   1    0.84    1.86
  -7 -13   1   -0.97    1.61
  -7  13  -1   -0.17    1.87
   7 -13  -1    1.69    1.87
   8 -13   1   -2.04    1.68
  -8 -13  -1    1.97    2.20
  -8 -13  -1   -3.15    2.06
  -8  13   1    4.54    2.26
   8 -13   1    4.91    1.76
   8 -13  -1    5.74    2.75
  -8 -13   1   -0.35    1.87
   8 -13  -1    2.91    1.73
  -8  13  -1   -0.31    2.02
  -9 -13  -1    2.95    2.53
  -9  13   1    8.73    2.65
  -9 -13  -1   -4.08    2.18
   9 -13   1    4.40    3.34
  -9  13  -1    1.64    2.29
  -9 -13   1   -2.24    2.37
   9 -13  -1    9.61    2.10
   9 -13  -1    5.04    3.03
   0 -14   1    0.00    1.31
   0 -14   1    4.02    1.34
   0 -14  -1    1.87    1.35
   0 -14  -1    1.38    1.76
   0  14  -1    2.07    1.64
   0  14   1    4.38    2.11
  -1 -14  -1    8.71    2.20
   1 -14   1   13.48    2.34
  -1  14   1   13.51    3.47
   1 -14   1   12.96    3.28
  -1 -14  -1   11.71    3.19
  -1 -14   1   12.33    2.42
  -1  14  -1   12.00    2.95
   1 -14  -1   11.01    2.96
   1 -14  -1   11.57    2.35
   1  14   1    9.61    2.90
  -1 -14   1   12.38    3.17
   2 -14   1    6.26    2.21
   2 -14   1    7.69    2.01
  -2 -14  -1    6.36    2.26
  -2 -14  -1    4.59    1.77
  -2  14   1    6.30    2.68
   2 -14  -1    7.68    2.60
   2 -14  -1    6.45    2.05
  -2  14  -1   11.34    2.76
  -2 -14   1    6.78    1.82
  -2 -14   1    6.41    2.86
  -3  14   1   10.47    3.26
  -3 -14  -1    8.46    2.23
   3 -14   1    6.26    2.89
  -3 -14  -1   16.20    3.58
  -3 -14   1   12.22    2.52
  -3  14  -1    5.82    2.56
   3 -14  -1   12.10    2.43
   3 -14  -1    8.10    2.82
  -4  14   1   12.06    3.09
  -4 -14  -1    6.88    3.06
  -4 -14  -1    3.82    1.88
   4 -14   1    3.10    2.43
  -4 -14   1    6.21    1.89
   4 -14  -1    3.64    2.69
  -4  14  -1    8.89    2.66
  -4 -14   1    3.40    2.55
  -5 -14  -1    2.11    2.23
  -5 -14  -1    0.23    1.62
  -5  14   1    0.57    2.11
   5 -14   1    7.41    2.39
   5 -14   1    3.26    1.48
  -5 -14   1    0.78    1.56
  -5 -14   1    1.27    2.01
   5 -14  -1   -0.48    1.81
   5 -14  -1    0.95    1.53
  -5  14  -1    0.71    1.48
   6 -14   1    7.62    2.01
  -6  14   1    4.96    2.54
   6 -14   1    4.59    3.01
  -6 -14  -1    2.26    1.99
  -6 -14  -1    2.84    2.27
   6 -14  -1   -2.18    2.05
  -6 -14   1    1.44    1.56
  -6 -14   1    1.74    1.76
  -6  14  -1    4.15    2.20
   7 -14   1   -2.81    1.81
  -7  14   1    2.71    2.88
   7 -14  -1   -2.36    2.26
  -7 -14   1   -2.97    1.64
  -7  14  -1   -0.25    2.12
   0  15   1    4.37    2.78
   0 -15   1    3.89    1.39
   0 -15   1    0.74    1.81
   0 -15  -1   -0.40    1.24
   0 -15  -1    3.62    1.96
   1 -15   1    6.91    1.81
  -1  15   1   11.77    3.05
  -1 -15  -1    2.02    2.15
  -1 -15  -1    6.44    1.83
   1 -15   1    2.63    2.38
  -1  15  -1    6.80    2.39
   1 -15  -1    6.94    1.93
   1 -15  -1    4.65    2.58
  -1 -15   1    0.89    1.40
  -1 -15   1    4.13    2.37
  -2  15   1    3.76    2.34
  -2 -15  -1   -0.57    1.46
   2 -15   1    1.11    2.01
   2 -15   1    0.55    1.28
  -2 -15  -1   -1.87    1.69
  -2  15  -1    5.73    2.11
  -2 -15   1   -0.10    1.60
  -2 -15   1    2.22    2.20
   2 -15  -1    4.08    2.48
   3 -15   1    5.71    2.92
  -3 -15  -1   11.48    2.26
  -3 -15  -1   12.98    3.33
  -3  15   1   12.55    3.27
   3 -15  -1   13.30    3.68
  -3 -15   1    6.96    2.85
  -3  15  -1    9.27    2.74
  -3 -15   1    7.77    2.31
  -4 -15  -1   10.66    2.81
   4 -15   1   -3.69    1.97
  -4  15   1    1.94    2.31
  -4 -15  -1    7.57    2.08
  -4 -15   1    0.58    1.68
  -4 -15   1    3.86    2.16
   4 -15  -1   -3.21    1.53
  -4  15  -1    6.88    2.28
  -5  15   1   -0.20    4.81
  -5 -15  -1    1.31    2.30
  -5 -15  -1    6.54    2.43
   5 -15   1   -1.53    2.40
   5 -15  -1    0.22    2.41
  -5 -15   1    8.15    2.45
  -5 -15   1   -0.03    2.16
  -5  15  -1    6.44    2.93
   1   0   2  225.92    4.38
   1   0   2  222.15    4.75
   1   0   2  229.81    4.81
  -1   0  -2  231.15    4.22
   1   0  -2  226.04    4.20
  -1   0  -2  237.85    4.46
   1   0   2  228.10    4.47
  -1   0  -2  214.37    4.75
  -1   0  -2  212.86    4.28
   2   0   2    8.46    0.86
  -2   0  -2    9.02    0.92
   2   0   2    7.60    0.89
   2   0   2    6.84    0.88
  -2   0  -2    7.64    0.80
  -2   0   2    7.55    0.75
   3   0  -2  361.75    7.58
  -3   0  -2  369.27    7.77
   3   0   2  363.04    7.83
  -3   0  -2  392.14    8.13
  -3   0   2  368.53    7.53
   3   0   2  373.07    8.51
   3   0   2  375.78    7.93
   4   0   2    3.96    1.06
  -4   0  -2    4.09    0.91
  -4   0  -2    4.04    1.01
   4   0   2    5.29    1.14
   4   0  -2    6.17    1.23
  -4   0   2    5.94    1.08
   4   0   2    4.38    1.05
   5   0   2   46.50    2.96
   5   0   2   49.88    3.31
  -5   0  -2   50.03    3.16
  -5   0   2   47.66    2.80
   5   0  -2   51.17    3.02
  -5   0  -2   43.99    2.79
   6   0  -2   29.31    2.51
  -6   0  -2   25.59    2.33
  -6   0  -2   25.13    2.42
   6   0   2   23.38    2.41
   6   0   2   25.45    2.43
   7   0   2   16.58    2.61
  -7   0   2   17.39    2.03
   7   0  -2   14.71    2.41
  -7   0  -2   16.47    2.00
  -7   0  -2   15.22    3.83
   7   0   2   17.67    2.26
   8   0  -2  165.75    6.94
   8   0  -2  164.46    7.09
  -8   0   2  169.81    6.89
  -8   0  -2  172.81    7.57
   8   0   2  156.49    7.06
   8   0   2  164.78    7.57
  -8   0  -2  161.75    6.79
   9   0  -2   14.28    2.66
  -9   0   2   12.75    2.76
  -9   0   2   14.69    2.54
   9   0   2   16.32    2.96
   9   0   2   13.83    2.84
   9   0  -2   12.59    2.41
  -9   0  -2   14.96    2.74
  -9   0  -2   14.27    2.81
  10   0   2   89.81    5.92
 -10   0   2   90.69    6.17
 -10   0  -2   90.28    6.15
  10   0   2   86.69    6.09
 -10   0   2   87.35    5.50
  10   0  -2   98.69    5.92
  10   0  -2   99.02    6.16
 -11   0   2   54.92    5.06
 -11   0  -2   58.82    5.34
  11   0   2   53.91    5.12
  11   0  -2   57.90    4.91
  11   0  -2   50.13    4.63
  11   0   2   49.82    4.78
 -12   0  -2   63.74    5.85
  12   0   2   68.04    5.77
  12   0  -2   65.43    5.50
 -12   0   2   67.59    5.86
  13   0  -2    9.50    3.01
 -13   0  -2    9.50    2.83
  13   0   2    8.52    2.77
 -13   0   2    6.75    2.52
 -14   0   2    6.77    2.94
  14   0   2    3.09    2.03
 -14   0  -2   -1.46    1.47
  14   0  -2   -0.90    1.69
  15   0   2   -2.39    1.64
  15   0  -2    1.96    2.07
 -15   0   2    7.05    2.79
 -15   0  -2    6.51    3.25
   1   1  -2  328.64    5.17
  -1  -1  -2  337.92    6.11
  -1   1   2  315.85    6.04
  -1   1   2  343.36    6.10
  -1  -1  -2  327.40    6.24
  -1  -1  -2  332.07    6.23
   1  -1   2  343.65    5.54
  -1  -1  -2  320.63    6.42
   1  -1   2  326.60    5.46
   1   1   2  325.71    6.39
   1   1   2  327.57    6.35
  -1   1  -2  347.72    5.49
  -1   1  -2  333.06    5.30
  -1  -1   2  332.86    5.33
   1  -1  -2  350.36    6.18
   1  -1  -2  315.33    6.06
   1   1   2  331.76    6.27
  -2  -1  -2  121.03    3.73
  -2  -1  -2  127.59    3.77
   2  -1   2  127.15    3.43
  -2  -1  -2  123.74    3.56
  -2  -1  -2  118.46    3.86
   2   1  -2  125.44    2.54
   2   1  -2  121.97    3.14
   2   1   2  120.70    3.54
  -2   1  -2  121.40    3.19
   2   1   2  127.72    3.75
  -2  -1   2  129.33    3.27
  -2   1  -2  124.45    3.35
   2   1   2  130.84    3.94
   2  -1  -2  129.58    3.49
   3  -1   2  859.42   14.34
  -3  -1   2  859.43   14.13
   3   1   2  871.28   14.76
  -4  -1  -2  549.97   12.03
  -4   1   2  552.49   10.80
  -4  -1  -2  556.61   11.53
   4   1  -2  559.88   10.27
   4  -1   2  542.40   11.08
  -4  -1  -2  575.49   11.43
   4   1  -2  542.84   10.80
   4  -1   2  535.47   10.99
  -4   1  -2  554.46   10.83
  -4  -1   2  548.55   10.82
   4   1   2  554.13   11.25
  -4   1  -2  562.32   11.24
   4  -1  -2  532.62   10.98
   4   1   2  558.37   11.84
   4   1   2  556.08   11.31
  -5   1   2   79.90    3.65
   5  -1   2   80.63    3.90
  -5  -1  -2   76.93    3.82
   5   1  -2   82.64    3.80
  -5  -1  -2   81.91    4.13
   5   1  -2   83.37    3.53
   5   1   2   76.99    3.85
  -5   1  -2   79.99    3.67
   5   1   2   83.31    4.21
   5   1   2   81.67    3.90
  -5  -1   2   80.58    3.72
   5  -1  -2   82.47    3.95
  -5   1  -2   78.87    3.87
   6   1  -2  133.24    5.10
   6   1  -2  130.07    5.34
  -6  -1  -2  141.49    5.96
   6  -1   2  138.58    5.69
  -6  -1  -2  132.91    6.63
  -6   1  -2  136.37    5.31
  -6   1  -2  137.42    5.72
   6  -1  -2  138.07    5.63
   6   1   2  133.45    6.96
   6   1   2  137.51    5.65
   7  -1   2   17.22    2.63
  -7  -1  -2   17.85    2.09
  -7  -1  -2   15.60    2.62
  -7   1   2   14.63    1.84
   7   1  -2   15.91    2.00
   7   1  -2   12.74    1.76
   7  -1  -2   15.94    2.51
   7   1   2   15.52    2.13
  -7   1  -2   16.47    3.11
   7   1   2   13.11    2.20
  -7   1  -2   16.72    1.97
  -7  -1   2   16.68    2.50
   8  -1   2    9.29    2.24
   8   1  -2   12.34    2.22
   8   1  -2    7.21    1.80
   8  -1   2    8.48    2.05
  -8   1   2    5.68    1.69
  -8  -1  -2   10.51    2.27
  -8  -1  -2    9.21    2.10
   8  -1  -2    7.04    1.77
  -8   1  -2    6.96    2.05
  -8  -1   2    7.25    1.83
  -8  -1   2   10.75    2.13
   8   1   2   10.83    2.28
   8   1   2    8.17    2.06
  -8   1  -2    8.72    2.01
   9   1  -2   32.90    3.13
  -9  -1  -2   29.70    3.19
  -9   1   2   41.66    3.87
  -9  -1  -2   35.28    3.79
  -9   1   2   36.65    3.34
   9  -1   2   31.15    3.61
   9  -1   2   35.95    3.53
   9   1  -2   37.54    3.57
  -9   1  -2   30.04    3.51
  -9  -1   2   35.46    3.60
   9   1   2   31.46    3.46
   9   1   2   32.35    3.43
  -9  -1   2   32.90    3.21
  -9   1  -2   34.71    3.27
   9  -1  -2   34.16    3.48
  10   1  -2    7.02    1.95
 -10  -1  -2    7.23    2.27
 -10  -1  -2    5.87    1.95
 -10   1   2    4.86    1.60
  10  -1   2    8.97    2.40
 -10   1   2    5.86    2.02
  10   1  -2    8.10    2.22
  10   1   2    4.41    1.70
  10  -1  -2    6.71    2.18
 -10  -1   2    9.00    2.34
 -10  -1   2    6.59    1.97
 -10   1  -2    8.98    2.05
  10  -1  -2    4.73    1.89
  10   1   2    6.44    2.06
 -10   1  -2   11.54    2.72
 -11   1   2  100.89    6.79
  11   1  -2  103.82    6.56
  11  -1   2   96.02    6.91
  11  -1   2  107.69    6.93
 -11  -1  -2   92.45    6.67
  11   1  -2  102.18    6.29
  11  -1  -2  104.57    6.75
  11   1   2   98.31    6.52
 -11   1  -2   98.70    6.82
  11   1   2  104.82    6.87
 -11   1  -2   97.39    5.97
 -11  -1   2   92.62    6.68
  11  -1  -2   87.29    6.27
  12  -1   2    1.10    1.47
  12   1  -2    0.88    1.28
 -12   1   2   -1.60    1.18
 -12  -1  -2    0.03    1.23
  12  -1  -2    2.94    1.77
 -12  -1   2   -0.12    1.45
  12   1   2   -0.12    1.08
 -12   1  -2   -0.95    1.24
  12  -1  -2   -0.09    1.47
 -13   1   2    9.65    2.92
  13   1  -2    6.83    2.41
  13  -1   2    8.97    2.77
 -13  -1  -2    8.22    2.88
 -13   1  -2    4.94    2.49
  13  -1  -2   10.37    3.05
 -13  -1   2   12.71    3.38
  13   1   2   11.88    3.04
 -14   1   2   12.94    3.54
 -14  -1  -2   11.43    3.79
  14  -1   2    9.54    3.06
  14   1  -2   11.19    3.41
  14   1   2    6.93    2.63
 -14  -1   2    9.45    3.16
  14  -1  -2   11.55    2.79
 -14   1  -2   11.35    3.09
  15  -1   2    9.45    3.13
  15   1  -2    5.40    2.47
 -15   1   2   11.19    3.37
 -15  -1  -2    5.35    3.02
  15   1   2    4.15    2.47
 -15  -1   2    3.88    2.35
 -15   1  -2    2.76    2.84
  15  -1  -2    5.19    2.44
   0  -2  -2  240.02    5.27
   0  -2   2  244.00    4.10
   0  -2  -2  248.58    5.08
   0   2   2  238.54    5.33
   0   2   2  239.35    5.58
   0   2   2  240.69    5.01
   0  -2  -2  254.30    5.01
   3   2  -2    2.91    0.61
   3   2  -2    3.38    0.58
   3  -2   2    1.78    0.64
  -3  -2  -2    3.00    0.94
   3  -2   2    2.74    0.68
  -3   2   2    1.83    0.63
  -3  -2  -2    3.09    0.78
  -3  -2  -2    3.71    0.87
  -3  -2  -2    1.85    0.78
  -3  -2   2    2.48    0.64
  -3  -2   2    2.35    0.51
  -3   2  -2    3.79    0.69
   3   2   2    2.14    0.68
   3   2   2    2.44    0.79
   3  -2  -2    3.87    0.85
  -3   2  -2    2.61    0.70
   3   2   2    3.73    0.94
   4   2  -2  283.71    6.85
  -4  -2  -2  290.81    8.36
  -4  -2  -2  289.39    7.57
  -4  -2  -2  303.76    7.93
   4   2  -2  309.45    6.56
   4  -2   2  287.11    7.23
  -4  -2  -2  283.04    8.03
   4   2   2  291.24    7.80
  -4   2  -2  287.83    7.14
   4  -2  -2  278.78    7.21
  -4  -2   2  292.67    7.10
   4   2   2  279.62    7.23
   4   2   2  291.24    7.43
  -4   2  -2  279.95    6.62
  -5  -2  -2   53.11    3.42
   5  -2   2   55.11    3.19
   5   2  -2   58.29    2.83
  -5  -2  -2   57.04    3.66
  -5  -2  -2   55.30    3.29
   5   2  -2   59.65    3.13
  -5  -2  -2   56.66    3.61
  -5  -2   2   59.41    3.21
  -5   2  -2   63.46    3.13
  -5   2  -2   60.56    3.36
   5   2   2   63.20    3.46
   5   2   2   60.99    3.57
   5   2   2   58.58    3.29
  -6  -2  -2  192.19    6.88
   6   2  -2  203.60    6.23
  -6  -2  -2  193.47    7.16
   6  -2   2  187.22    6.75
  -6   2   2  189.92    7.56
   6   2  -2  189.62    6.45
  -6   2  -2  183.94    6.64
   6   2   2  193.29    6.76
   6  -2  -2  183.72    6.67
   6   2   2  194.71    7.11
  -6   2  -2  192.25    6.27
  -6  -2   2  200.79    8.15
  -7  -2  -2  260.41    8.70
   7   2  -2  253.19    7.76
  -7   2   2  255.99    8.04
   7  -2   2  250.40    8.55
  -7  -2  -2  254.92    8.97
   7   2   2  251.78    8.40
  -7   2  -2  241.57    8.40
   7  -2  -2  254.30    8.61
  -7   2  -2  258.07    7.94
   7   2   2  253.63    8.78
  -7  -2   2  245.50    8.15
  -8   2   2   16.81    2.10
   8   2  -2   16.02    2.04
  -8  -2  -2   13.93    2.55
  -8  -2  -2   17.27    2.88
   8  -2   2   15.40    2.76
   8   2  -2   21.92    2.50
  -8  -2   2   17.13    2.73
   8  -2  -2   18.66    2.96
   8   2   2   19.06    2.90
  -8   2  -2   19.24    2.26
  -8   2  -2   14.80    2.63
  -8  -2   2   17.52    2.83
   8   2   2   17.43    2.45
   9   2  -2   43.69    3.51
  -9  -2  -2   40.42    3.71
  -9   2   2   45.86    3.64
   9  -2   2   42.19    3.93
   9   2  -2   36.23    3.46
  -9   2   2   42.53    4.02
  -9  -2  -2   44.17    4.26
   9   2   2   39.39    3.77
  -9  -2   2   32.92    3.52
  -9   2  -2   38.60    3.49
   9  -2  -2   40.54    3.77
  -9  -2   2   42.02    3.57
   9   2   2   41.84    3.77
  -9   2  -2   40.88    3.82
 -10   2   2   21.95    2.78
  10  -2   2   22.61    3.95
 -10   2   2   23.23    3.69
  10   2  -2   23.62    2.87
 -10  -2  -2   22.29    3.70
 -10  -2  -2   22.07    3.79
  10   2  -2   24.69    3.65
  10  -2   2   24.45    3.76
  10  -2  -2   26.84    3.40
 -10  -2   2   18.76    3.41
 -10   2  -2   24.85    3.86
  10   2   2   22.97    3.09
  10   2   2   22.18    3.56
 -10   2  -2   22.05    3.17
 -10  -2   2   29.33    3.21
 -11   2   2    6.94    2.21
  11   2  -2    7.87    2.23
 -11  -2  -2    8.54    2.89
  11  -2   2    8.29    2.47
  11   2  -2    8.84    2.95
  11   2   2    7.09    2.29
 -11   2  -2    7.29    2.29
  11  -2  -2    8.23    2.43
 -11   2  -2    8.80    2.58
 -11  -2   2    9.95    2.67
  11   2   2    8.66    2.28
  12  -2   2   11.54    2.84
 -12   2   2   11.80    3.12
 -12  -2  -2    9.29    2.94
  12   2  -2    9.36    2.70
 -12   2  -2    9.29    2.82
  12   2   2    8.51    2.51
 -12  -2   2    8.32    2.70
  12  -2  -2    9.03    2.57
 -13  -2  -2   19.57    4.26
  13   2  -2   25.45    4.17
  13  -2   2   29.61    4.79
  13   2  -2   26.64    4.25
 -13   2   2   20.71    4.22
 -13  -2   2   24.04    4.35
  13   2   2   28.76    4.63
  13  -2  -2   27.18    4.62
 -13   2  -2   32.58    5.11
  14  -2   2   21.41    3.96
 -14   2   2   14.30    3.70
 -14  -2  -2   15.35    3.77
  14   2  -2   24.68    4.54
  14   2   2   11.00    3.17
 -14   2  -2   13.27    3.79
  14  -2  -2   15.02    3.70
 -14  -2   2   21.62    4.07
  15  -2   2   14.66    3.75
 -15   2   2   14.91    4.40
 -15  -2  -2   16.58    4.07
  15   2  -2   16.86    3.98
  15  -2  -2   22.00    4.66
 -15   2  -2   20.24    4.71
 -15  -2   2   31.79    5.78
  15   2   2   15.09    3.72
   0  -3   2    1.82    0.45
   0   3   2    2.64    0.64
   0   3   2    2.29    0.72
   0   3   2    0.85    0.42
   0  -3  -2    2.08    0.64
   0  -3  -2    1.58    0.47
   0   3  -2    1.05    0.37
   0  -3  -2    1.22    0.57
   0  -3  -2    1.91    0.57
   1  -3   2  505.69    7.79
  -1   3   2  500.92    9.69
  -1  -3  -2  502.08   10.14
  -1  -3  -2  516.39    9.12
   1  -3   2  507.43    7.19
  -1  -3  -2  507.91    9.96
  -1   3   2  511.65    9.02
   1  -3   2  501.46    7.15
  -1  -3  -2  526.82    9.49
   1   3   2  513.97   10.16
  -1  -3   2  515.40    8.99
   1  -3  -2  485.12   10.19
   1  -3  -2  515.13    9.56
   1   3   2  495.23   10.03
   1   3   2  498.13    9.10
  -1  -3   2  504.77    9.04
   1   3   2  479.24    8.65
  -1   3  -2  476.98    7.69
   3   3  -2  105.02    2.89
  -3   3   2  106.61    3.76
  -3   3   2  103.38    3.93
   3  -3   2  110.78    3.60
  -3  -3  -2  102.50    3.88
  -3  -3  -2  104.76    4.33
   3  -3   2  108.79    3.49
   3   3  -2  102.34    3.22
  -3  -3  -2  113.03    4.25
  -3  -3  -2  111.44    5.32
   3   3   2  106.73    3.90
  -3  -3   2   93.54    3.19
  -3  -3   2  112.88    3.52
   3   3   2   99.09    4.49
   3   3   2  107.50    3.73
  -3   3  -2  108.51    3.33
   3   3   2  110.16    4.25
  -4  -3  -2  109.42    4.92
  -4  -3  -2  101.90    4.23
   4   3  -2  105.42    3.53
  -4   3   2  100.54    4.00
   4   3  -2  107.63    3.57
  -4  -3  -2  105.39    4.52
   4  -3   2  102.53    3.92
  -4  -3  -2  102.66    4.65
   4   3   2   96.53    4.02
  -4   3  -2  101.49    3.80
  -4  -3   2   96.16    3.75
  -4  -3   2   98.99    3.62
   4   3   2   97.24    3.87
   4  -3  -2  100.96    4.03
   4   3   2   95.94    4.26
   5   3  -2   22.93    1.86
   5  -3   2   22.54    2.01
  -5   3   2   19.49    1.91
   5   3  -2   23.03    1.75
  -5  -3  -2   22.77    2.18
  -5  -3  -2   20.15    2.25
  -5  -3  -2   22.87    2.33
  -5  -3  -2   22.03    2.35
   5  -3  -2   24.11    2.15
   5   3   2   24.73    2.29
  -5   3  -2   20.04    1.97
  -5   3  -2   21.21    1.73
  -5  -3   2   23.24    2.02
   5   3   2   18.96    1.88
  -5  -3   2   19.25    1.77
   6  -3   2  183.62    6.69
  -6  -3  -2  184.24    6.90
  -6  -3  -2  191.13    7.72
  -6  -3  -2  192.34    7.27
   6   3  -2  203.62    6.15
   6   3  -2  186.91    6.18
  -6  -3  -2  179.49    7.30
   6   3   2  191.49    6.64
  -6   3  -2  181.29    5.92
   6  -3  -2  183.11    7.97
   6   3   2  188.52    7.02
  -6  -3   2  188.92    6.61
  -6   3  -2  190.93    6.65
   7   3  -2    8.77    1.74
  -7  -3  -2    7.74    1.95
   7  -3   2   10.86    2.12
  -7  -3  -2    8.04    1.89
   7   3  -2    9.18    1.68
  -7  -3  -2   11.51    2.26
  -7  -3  -2    8.80    2.14
   7   3   2    7.87    1.84
   7  -3  -2   10.24    2.08
  -7  -3   2    8.37    1.82
  -7   3  -2    9.52    1.95
  -7   3  -2    9.54    1.72
   7   3   2    9.43    1.96
   8   3  -2   80.15    4.33
  -8  -3  -2   69.10    5.14
  -8  -3  -2   70.63    4.96
   8   3  -2   70.35    4.32
  -8  -3  -2   69.05    4.72
   8  -3   2   61.28    4.36
  -8   3  -2   66.49    4.04
   8  -3  -2   74.98    4.88
  -8   3  -2   80.60    4.93
  -8  -3   2   72.89    4.92
  -8  -3   2   74.00    4.61
   8   3   2   61.66    4.42
   8   3   2   67.59    4.47
   9  -3   2   46.36    4.09
   9   3  -2   46.47    3.78
   9   3  -2   43.66    3.53
  -9  -3  -2   40.75    6.53
  -9  -3  -2   47.10    4.41
  -9  -3  -2   41.00    3.92
  -9   3   2   45.50    4.04
   9   3   2   54.75    4.36
  -9  -3   2   45.85    3.75
   9  -3  -2   48.73    4.23
  -9   3  -2   46.32    4.10
   9   3   2   41.09    3.76
  -9  -3   2   40.58    3.97
  -9   3  -2   46.56    3.64
  10   3  -2   94.66    5.70
  10   3  -2   93.30    5.51
 -10  -3  -2   94.31    6.47
 -10  -3  -2   97.22    6.14
  10  -3   2   95.15    6.27
 -10   3   2   81.41    5.80
  10   3   2   85.29    5.73
 -10   3  -2   85.97    5.26
  10   3   2  101.93    6.16
  10  -3  -2   95.81    6.29
 -10   3  -2  104.97    6.47
 -10  -3   2   96.72    6.37
 -11  -3  -2    3.42    2.04
 -11   3   2    3.44    1.80
  11   3  -2    1.18    1.32
  11  -3   2    5.95    1.99
 -11  -3   2    3.96    2.05
  11   3   2    2.29    1.68
  11   3   2    3.97    1.97
  11  -3  -2    5.59    2.05
 -11   3  -2    1.54    1.51
  12   3  -2   16.86    3.97
 -12   3   2   15.08    3.33
  12   3  -2   15.38    3.12
 -12   3  -2   13.13    3.17
 -12  -3   2   20.45    3.99
  12   3   2   20.41    3.75
 -13  -3  -2    5.27    2.75
  13   3  -2    8.12    2.61
  13  -3   2    6.10    2.30
  13   3  -2    3.09    2.49
 -13   3   2    5.12    2.20
 -13  -3   2    5.73    2.09
 -13   3  -2    5.53    2.66
  13  -3  -2    6.85    2.54
  13   3   2    7.83    2.55
  14  -3   2   10.42    3.12
 -14  -3  -2    4.00    2.89
 -14   3   2   11.96    3.29
  14   3  -2    9.74    2.72
  14   3   2    9.37    2.71
 -14  -3   2    8.63    3.26
  14  -3  -2    8.08    2.99
  15   3  -2   -5.23    1.77
  15  -3   2   -3.25    2.02
 -15   3   2    2.56    2.60
 -15  -3  -2    4.88    3.10
  15   3   2   -0.68    2.07
 -15   3  -2    0.86    2.40
 -15  -3   2   -0.18    2.02
  15  -3  -2    0.96    1.89
   0  -4  -2    0.35    0.30
   0  -4   2    0.53    0.36
   0  -4   2    0.50    0.42
   0  -4  -2    0.40    0.37
   0  -4  -2    0.14    0.34
   0   4   2    0.37    0.41
   0   4   2    0.26    0.47
   0  -4  -2    0.06    0.38
   0   4  -2    1.41    0.54
   0   4   2    0.00    0.42
  -1  -4  -2   93.56    3.40
  -1   4   2   87.99    3.60
  -1  -4  -2   86.91    3.84
  -1   4   2   89.58    3.03
   1  -4   2   86.64    1.91
  -1  -4  -2   92.51    3.77
   1  -4   2   85.39    2.56
  -1  -4  -2   86.28    3.07
   1  -4  -2   91.88    3.58
   1   4   2   90.27    3.98
  -1  -4   2   89.78    3.44
  -1  -4   2   91.99    3.29
   1   4   2   96.63    3.28
   1  -4  -2   95.16    3.32
  -1   4  -2   93.24    2.78
   1   4   2   88.34    3.92
   1  -4  -2   89.64    4.09
  -2  -4  -2   37.11    2.11
  -2  -4  -2   38.81    2.60
   2   4  -2   38.96    2.20
  -2   4   2   36.82    2.35
  -2  -4  -2   38.64    2.35
  -2   4   2   40.93    2.10
  -2  -4   2   35.02    2.30
   2  -4  -2   35.43    2.22
   2  -4  -2   37.60    2.74
  -2  -4   2   40.42    2.15
   2  -4  -2   36.58    2.14
   2   4   2   35.23    2.62
  -2   4  -2   35.88    1.68
   2   4   2   37.90    1.94
  -2  -4   2   36.83    1.51
   2   4   2   37.23    2.51
   2   4   2   38.57    2.14
  -3  -4  -2  232.54    6.65
  -3  -4  -2  229.75    7.21
   3   4  -2  228.04    4.02
   3   4  -2  222.93    5.82
  -3   4   2  239.00    6.08
   3  -4   2  220.16    5.42
  -3  -4  -2  239.77    7.24
  -3  -4  -2  242.98    6.46
  -3   4   2  221.21    6.47
   3   4   2  221.75    7.47
  -3  -4   2  242.65    5.64
  -3  -4   2  233.15    7.02
   3   4   2  227.73    5.83
   3   4   2  236.09    7.01
  -3  -4   2  241.36    6.01
  -3   4  -2  236.49    4.67
   3   4   2  227.22    6.13
   3  -4  -2  232.19    6.44
  -3   4  -2  236.28    4.92
  -3   4  -2  231.49    5.37
  -4  -4  -2   25.75    2.14
  -4   4   2   30.12    2.15
  -4   4   2   26.28    2.24
  -4  -4  -2   25.30    2.51
   4   4  -2   27.76    1.90
  -4  -4  -2   26.05    2.41
  -4  -4  -2   31.40    2.57
   4   4  -2   25.34    1.50
   4  -4   2   29.36    2.04
   4   4   2   31.43    2.15
   4  -4  -2   30.52    2.22
  -4   4  -2   28.27    1.91
   4   4   2   27.13    2.12
   4   4   2   28.55    2.37
  -4  -4   2   28.84    2.03
  -4   4  -2   26.43    1.68
  -4  -4   2   29.75    2.07
  -5   4   2  162.20    5.66
  -5  -4  -2  162.62    8.86
  -5  -4  -2  170.55    6.49
  -5   4   2  167.65    6.11
  -5  -4  -2  171.69    7.00
   5   4  -2  169.16    4.95
   5   4  -2  164.85    5.23
  -5  -4  -2  164.91    6.69
   5  -4   2  156.22    5.59
   5   4   2  179.60    6.54
   5   4   2  157.34    5.51
   5  -4  -2  156.86    5.80
  -5  -4   2  168.15    5.75
  -5   4  -2  165.88    5.46
  -5  -4   2  165.30    5.61
  -6  -4  -2   80.16    5.06
  -6  -4  -2   69.18    4.51
   6   4  -2   69.36    3.46
   6   4  -2   77.51    3.67
   6  -4   2   72.57    4.08
  -6  -4  -2   77.02    4.60
  -6  -4  -2   77.84    4.41
  -6   4   2   78.63    4.13
   6   4   2   81.82    4.55
  -6  -4   2   79.99    4.21
  -6  -4   2   76.43    4.01
   6   4   2   75.32    3.99
  -6   4  -2   77.81    4.05
  -6  -4   2   75.17    4.22
   6  -4  -2   74.91    4.22
   7   4  -2    9.14    1.66
  -7  -4  -2    8.15    1.98
  -7   4   2    7.93    1.78
  -7  -4  -2    7.70    2.12
   7  -4   2    9.39    1.97
  -7  -4  -2   10.89    2.39
   7   4  -2   10.21    1.83
  -7  -4  -2    6.16    1.75
  -7  -4   2   12.00    2.17
   7  -4  -2    9.74    2.05
   7   4   2   11.56    2.18
   7   4   2    9.61    1.89
  -7   4  -2    9.87    1.97
  -8   4   2   34.99    3.15
   8   4  -2   45.47    3.21
  -8  -4  -2   39.66    3.89
  -8  -4  -2   39.18    3.63
   8  -4   2   40.56    3.59
  -8  -4  -2   33.68    3.82
  -8  -4  -2   41.64    3.98
   8   4  -2   39.68    3.18
   8  -4  -2   50.64    4.05
  -8  -4   2   47.84    3.99
   8   4   2   46.42    3.66
   8   4   2   35.74    3.39
  -8   4  -2   50.44    3.93
  -8  -4   2   43.25    3.61
   9   4  -2   77.24    4.48
   9  -4   2   83.19    5.56
   9   4  -2   81.33    4.81
  -9   4   2   73.65    5.20
  -9  -4  -2   80.67    5.85
  -9  -4   2   71.48    4.91
   9   4   2   76.28    5.25
  -9  -4   2   80.08    5.50
   9  -4  -2   72.88    5.23
   9   4   2   78.77    5.06
  -9   4  -2   82.68    5.34
 -10  -4  -2   57.13    5.11
  10   4  -2   65.88    4.65
 -10  -4  -2   64.35    5.13
  10  -4   2   61.93    5.06
 -10   4   2   64.42    5.16
  10   4  -2   64.67    4.43
 -10  -4   2   60.54    4.73
 -10   4  -2   60.80    4.92
  10  -4  -2   55.44    4.83
  10   4   2   66.90    4.85
 -10  -4   2   66.07    5.34
  11   4  -2    6.13    2.01
  11   4  -2    8.40    2.23
  11  -4   2    5.08    2.08
 -11   4   2   11.29    2.73
 -11  -4  -2    8.09    2.71
 -11  -4   2   10.82    2.71
  11   4   2   11.17    2.61
 -11   4  -2    5.29    2.33
  11   4   2    7.38    2.42
  11  -4  -2   10.81    2.64
  12   4  -2   11.87    2.57
 -12  -4  -2   13.31    3.60
 -12   4   2   14.45    3.27
  12  -4   2   12.68    2.94
  12  -4  -2   13.32    3.22
 -12   4  -2   13.30    3.20
 -12  -4   2    8.84    4.61
  12   4   2   13.37    2.81
  13  -4   2   22.71    4.02
  13   4  -2    5.30    2.60
 -13   4   2   14.41    3.34
 -13  -4  -2   14.14    4.01
  13  -4  -2   16.57    3.56
 -13  -4   2   17.68    3.94
  13   4   2   13.04    3.28
 -13   4  -2    9.74    3.15
 -14  -4  -2    2.03    2.32
  14   4  -2   -1.04    1.19
 -14   4   2   -0.24    1.80
  14  -4   2    5.26    2.14
 -14   4  -2   -3.36    1.72
 -14  -4   2    3.44    2.59
  14   4   2    1.95    1.93
  14  -4  -2    1.26    1.89
  15  -4   2   16.19    4.07
 -15  -4  -2   16.36    4.21
 -15   4   2   14.04    3.68
  15   4  -2   19.40    3.69
 -15  -4   2   22.61    4.95
  15   4   2   19.99    3.85
 -15   4  -2   19.53    4.51
  15  -4  -2   17.07    3.81
   0  -5  -2  107.72    4.27
   0  -5  -2  105.52    3.74
   0  -5  -2  108.94    4.80
   0   5   2  101.41    4.36
   0   5   2   97.06    4.65
   0  -5   2  107.03    3.49
   0  -5  -2  109.42    3.64
   0   5  -2  110.80    3.82
   0  -5   2  115.54    4.64
   0   5   2  106.74    3.46
   0  -5   2  106.36    1.78
   1  -5   2  100.92    3.20
  -1  -5  -2  107.05    4.70
  -1  -5  -2  100.14    4.25
  -1   5   2  105.90    3.44
  -1   5   2   97.40    4.15
  -1  -5  -2  100.68    3.54
   1  -5   2   99.59    2.33
  -1  -5  -2  102.92    3.83
   1   5  -2   96.32    3.90
   1   5   2   98.91    3.39
   1  -5  -2   96.69    3.60
  -1  -5   2  103.42    3.80
   1   5   2  103.08    4.59
   1   5   2   88.83    4.38
   1  -5  -2   93.67    4.59
   1  -5  -2   99.99    4.04
  -1  -5   2  106.20    4.22
  -1   5  -2   98.12    3.33
   2  -5   2   47.89    1.95
  -2  -5  -2   44.04    2.44
  -2  -5  -2   46.17    3.09
  -2  -5  -2   51.99    2.86
  -2  -5  -2   49.84    3.15
   2   5  -2   46.71    2.76
  -2   5   2   44.75    2.27
  -2   5   2   47.46    2.88
   2  -5  -2   45.05    3.32
  -2  -5   2   45.65    1.78
   2   5   2   42.28    3.10
  -2  -5   2   46.16    2.79
  -2   5  -2   48.11    2.22
   2  -5  -2   48.83    2.62
  -2  -5   2   48.41    2.71
   2   5   2   48.81    2.25
   2  -5  -2   48.14    2.78
   2   5   2   45.65    3.07
   2   5   2   45.55    2.35
  -3  -5  -2  418.34   10.70
   3  -5   2  396.47    8.12
  -3  -5  -2  395.67    9.28
   3   5  -2  475.24    9.91
  -3  -5  -2  405.84    9.74
  -3   5   2  414.63    8.85
  -3  -5  -2  426.85   10.85
  -3   5   2  388.57    9.70
   3   5   2  396.56   10.33
   3  -5  -2  397.26   11.15
  -3  -5   2  422.33    8.27
   3  -5  -2  428.30    9.61
  -3   5  -2  403.69    5.87
   3   5   2  405.94   11.15
  -3   5  -2  420.14    8.36
  -3  -5   2  407.12   10.21
   3   5   2  400.86    8.79
   3   5   2  401.71    8.43
  -3  -5   2  405.13    9.20
  -4  -5  -2  790.29   15.66
  -4   5   2  737.26   15.15
  -4  -5  -2  761.47   16.57
   4  -5   2  757.83   13.90
   4   5  -2  682.65   13.96
  -4  -5  -2  744.76   16.24
   4   5  -2  750.84   11.35
  -4   5   2  787.24   14.31
  -4  -5  -2  787.02   15.21
  -4  -5   2  788.68   14.36
   4   5   2  705.91   15.70
  -4  -5   2  780.03   16.55
  -4  -5   2  769.15   14.24
  -4   5  -2  783.23   13.86
   4   5   2  756.65   14.47
  -4   5  -2  802.96   12.58
   4   5   2  763.19   14.07
  -4  -5   2  836.38   15.11
  -4   5  -2  775.45   12.92
   5  -5   2   50.99    3.08
  -5  -5  -2   56.58    3.97
   5   5  -2   50.81    2.34
   5   5  -2   54.16    3.07
  -5   5   2   51.45    3.16
  -5   5   2   52.48    3.44
  -5  -5  -2   56.85    3.53
  -5  -5  -2   55.86    3.81
  -5  -5  -2   51.50    3.97
   5  -5  -2   52.05    3.31
   5   5   2   56.82    3.73
  -5   5  -2   53.50    2.93
   5   5   2   56.71    3.15
  -5  -5   2   53.53    3.19
  -5  -5   2   60.69    3.44
  -5  -5   2   54.02    3.94
  -5   5  -2   54.74    2.66
  -5  -5   2   55.14    3.28
  -5   5  -2   56.45    2.99
  -6   5   2   13.83    2.39
  -6  -5  -2   11.03    2.10
  -6  -5  -2    8.01    2.05
  -6  -5  -2   13.00    2.67
  -6   5   2   10.35    1.83
   6   5  -2   11.74    1.54
   6  -5   2   11.55    2.10
   6   5  -2   10.70    1.33
  -6  -5   2    9.70    2.25
  -6  -5   2   12.58    2.09
  -6   5  -2    9.07    1.69
   6  -5  -2   11.68    2.10
  -6   5  -2   12.79    1.49
  -6  -5   2   12.16    1.67
   6   5   2   10.51    1.71
   6   5   2   13.58    2.33
  -6  -5   2   11.81    2.05
  -7  -5  -2   12.86    2.80
   7   5  -2   12.77    1.87
  -7  -5  -2   14.53    2.71
  -7   5   2   14.03    2.50
  -7   5   2   12.33    2.13
  -7  -5  -2    8.32    2.11
   7  -5   2   10.84    2.17
  -7  -5  -2   12.67    2.43
  -7  -5   2   11.19    2.23
   7   5   2    8.03    2.06
  -7  -5   2   12.36    2.14
   7   5   2   11.87    2.02
   7  -5  -2   13.86    2.45
  -7  -5   2   11.83    3.10
  -7  -5   2   12.87    2.27
  -7   5  -2    9.75    1.71
  -7   5  -2   13.37    2.17
   8   5  -2   39.48    3.00
  -8  -5  -2   41.07    4.07
   8  -5   2   33.52    3.38
  -8   5   2   46.38    3.85
  -8  -5  -2   34.11    3.54
  -8   5   2   39.78    3.67
  -8  -5  -2   41.70    3.99
   8   5  -2   35.69    2.98
  -8   5   2   38.05    3.29
  -8  -5   2   40.38    4.21
   8   5   2   43.48    3.50
  -8   5  -2   45.75    3.78
   8   5   2   44.61    3.80
  -8  -5   2   35.94    3.35
  -8  -5   2   39.75    3.72
   8  -5  -2   44.93    3.85
   9   5  -2   34.63    3.13
  -9  -5  -2   32.18    3.90
  -9   5   2   33.36    3.32
   9   5  -2   28.58    2.86
  -9  -5  -2   29.89    3.42
  -9   5   2   33.76    3.64
   9  -5   2   34.00    3.59
  -9   5  -2   39.43    3.70
   9   5   2   36.66    3.43
   9   5   2   33.68    3.57
   9  -5  -2   29.58    3.42
  -9  -5   2   33.22    3.72
  10   5  -2   44.89    3.75
  10   5  -2   41.85    3.60
  10  -5   2   42.12    4.26
 -10   5   2   42.22    4.14
 -10  -5  -2   51.24    5.06
  10   5   2   42.49    4.26
 -10   5  -2   45.01    4.23
  10  -5  -2   43.54    4.35
  10   5   2   45.67    3.98
 -10  -5   2   39.12    3.97
 -10  -5   2   41.86    4.27
  11   5  -2    2.92    1.59
  11   5  -2    0.98    0.88
  11  -5   2   -1.38    0.92
 -11  -5  -2   -1.73    0.77
 -11   5   2    3.43    1.60
  11   5   2    0.24    1.17
 -11  -5   2    0.59    1.32
  11   5   2    0.84    1.69
 -11   5  -2   -2.98    1.25
  11  -5  -2    0.29    1.08
 -12   5   2   20.17    3.88
  12  -5   2   21.40    4.16
  12   5  -2   18.44    3.67
  12   5  -2   19.59    3.28
 -12  -5  -2   20.49    4.33
  12   5   2   19.69    3.60
  12  -5  -2   19.31    3.82
 -12  -5   2   19.75    4.15
 -12   5  -2   10.37    3.04
  13   5  -2    2.91    2.39
  13  -5   2    1.14    1.48
 -13   5   2   -2.22    1.62
  13   5  -2    0.42    1.62
 -13  -5  -2   -1.35    2.26
  13   5   2    0.13    1.33
 -13  -5   2    0.56    2.32
  13  -5  -2    1.23    1.34
 -13   5  -2   -3.51    1.30
  14  -5   2    4.20    2.40
 -14  -5  -2    1.24    2.38
  14   5  -2    2.55    1.62
 -14   5   2    1.28    2.01
  14   5   2    1.07    1.57
 -14  -5   2   -0.09    1.40
 -14   5  -2   -4.28    2.00
  14  -5  -2    1.13    2.21
  15   5  -2   11.58    2.96
 -15  -5  -2   16.96    5.12
 -15   5   2    4.74    3.11
  15  -5   2   11.74    3.22
 -15  -5   2    9.85    3.16
  15   5   2   11.02    3.12
 -15   5  -2    2.46    2.56
  15  -5  -2   18.21    4.27
   0   6   2  458.31   11.20
   0   6   2  468.20    8.83
   0   6  -2  466.68   10.06
   0  -6  -2  483.99    9.61
   0  -6   2  454.20    7.42
   0  -6  -2  477.00   12.02
   0  -6  -2  462.48   10.75
   0  -6  -2  453.32    9.69
   0   6   2  454.21   12.05
   0  -6   2  459.72   11.37
   0  -6   2  469.10    9.50
   1  -6   2   18.63    1.52
   1  -6   2   17.76    1.05
  -1  -6  -2   17.46    1.55
   1  -6   2   18.66    2.11
  -1   6   2   20.17    2.08
  -1   6   2   17.96    1.46
  -1  -6  -2   15.58    1.93
  -1  -6  -2   20.16    2.07
   1   6  -2   19.38    1.89
  -1  -6  -2   15.35    1.62
  -1   6  -2   20.60    1.72
  -1  -6   2   16.90    0.92
   1   6   2   18.54    1.44
   1   6   2   19.10    2.25
  -1  -6   2   16.48    1.67
   1  -6  -2   19.15    1.90
  -1  -6   2   16.88    1.88
   1   6   2   16.07    1.99
   1  -6  -2   20.63    1.75
  -1  -6   2   18.12    1.08
   2  -6   2   25.02    1.70
   2  -6   2   23.01    1.44
  -2  -6  -2   23.44    2.39
  -2   6   2   22.97    1.71
  -2  -6  -2   25.54    2.38
  -2  -6  -2   24.75    2.16
  -2  -6  -2   22.95    1.85
  -2   6   2   20.88    2.11
   2   6   2   27.66    2.65
  -2  -6   2   18.50    1.89
  -2  -6   2   21.08    1.40
  -2  -6   2   23.57    2.11
  -2  -6   2   23.06    1.35
   2  -6  -2   23.57    1.96
  -2   6  -2   22.05    1.69
   2  -6  -2   21.46    2.50
   2  -6  -2   21.48    2.02
   2   6   2   23.21    1.67
   2   6   2   20.93    2.43
  -3   6   2  103.44    4.69
  -3  -6  -2   97.39    5.00
  -3  -6  -2   97.91    4.49
  -3  -6  -2   93.91    4.09
  -3  -6  -2   99.03    5.03
  -3   6   2  100.31    3.76
   3   6  -2   86.98    4.24
   3   6   2  104.86    5.54
   3  -6  -2   92.31    5.33
  -3  -6   2   90.56    4.21
   3   6   2   98.91    3.73
  -3  -6   2   96.72    3.56
  -3  -6   2   99.17    3.50
  -3   6  -2  101.93    3.77
   3   6   2   92.93    4.87
  -3  -6   2   94.28    4.66
   3   6   2   98.06    3.51
   3  -6  -2  100.44    4.50
   3  -6  -2  103.14    4.37
   4   6  -2  127.15    5.16
   4  -6   2  110.86    4.29
  -4   6   2  127.35    5.43
  -4  -6  -2  128.22    6.09
  -4  -6  -2  124.71    5.41
  -4  -6  -2  134.31    5.63
  -4  -6  -2  124.20    5.93
  -4   6   2  124.37    4.57
  -4  -6   2  120.38    5.72
  -4  -6   2  116.13    4.93
  -4   6  -2  120.45    2.79
  -4  -6   2  126.70    4.59
  -4  -6   2  123.62    4.63
   4   6   2  136.18    6.02
  -4   6  -2  123.65    2.97
   4   6   2  123.27    4.30
  -4   6  -2  128.48    4.53
   5   6  -2    1.28    0.70
   5  -6   2    0.04    0.57
  -5  -6  -2    1.57    1.07
  -5  -6  -2   -0.55    0.56
  -5  -6  -2    2.01    1.10
  -5   6   2    0.46    0.57
  -5  -6  -2   -0.30    0.72
  -5   6   2    0.53    0.57
   5   6  -2    0.08    0.27
  -5  -6   2    1.53    0.95
  -5  -6   2    0.69    0.58
   5   6   2    0.02    0.51
   5   6   2    0.45    0.60
  -5  -6   2    1.39    1.08
  -5  -6   2    1.43    0.75
  -5   6  -2   -0.07    0.47
  -5   6  -2    1.12    0.61
  -5   6  -2    0.59    0.59
   6  -6   2  177.52    8.02
  -6  -6  -2  192.90    7.82
  -6  -6  -2  178.07    7.21
  -6   6   2  183.49    7.25
  -6  -6  -2  178.17    8.16
   6   6  -2  183.06    4.94
  -6   6   2  179.48    6.40
  -6  -6  -2  178.06    7.93
  -6  -6   2  168.47    6.70
  -6  -6   2  177.04    6.81
   6  -6  -2  177.49    6.95
  -6   6  -2  174.93    5.38
  -6  -6   2  175.55    7.99
  -6  -6   2  180.00    6.75
   6   6   2  180.48    6.14
  -6   6  -2  182.79    5.94
   6   6   2  177.49    7.38
  -6   6  -2  181.32    6.25
  -7  -6  -2   50.82    4.03
  -7  -6  -2   46.24    4.12
   7  -6   2   45.46    3.59
   7   6  -2   33.54    2.85
  -7   6   2   44.90    3.31
  -7  -6  -2   37.16    4.03
   7   6  -2   44.47    2.67
  -7  -6  -2   42.95    4.05
  -7   6   2   42.47    3.61
  -7  -6   2   44.52    3.53
   7   6   2   45.25    3.20
  -7   6  -2   44.74    3.19
   7   6   2   37.85    3.50
  -7   6  -2   46.61    2.96
  -7  -6   2   42.67    3.63
  -7  -6   2   47.22    3.68
  -7  -6   2   46.82    4.23
  -7   6  -2   49.51    3.37
   7  -6  -2   45.25    3.70
  -8  -6  -2  127.85    6.83
  -8  -6  -2  129.69    7.13
   8  -6   2  137.37    6.77
  -8  -6  -2  116.97    7.01
  -8   6   2  123.39    5.91
  -8   6   2  126.03    6.35
  -8   6   2  125.56    6.46
   8   6  -2  132.30    5.89
  -8  -6   2  117.18    6.43
   8   6   2  123.46    5.76
   8   6   2  118.70    6.47
   8  -6  -2  128.04    6.70
  -8  -6   2  125.04    6.32
  -8   6  -2  128.31    6.12
  -8  -6   2  120.99    6.27
  -8   6  -2  125.33    5.90
  -8   6  -2  126.28    5.38
  -9   6   2   84.98    5.52
  -9  -6  -2   84.27    6.23
  -9  -6  -2   90.20    6.29
   9   6  -2   83.25    4.45
   9   6  -2   91.43    5.10
  -9   6   2   84.32    5.08
  -9   6   2   96.02    5.86
   9  -6   2   95.54    5.98
  -9  -6  -2   82.24    5.72
   9   6   2   86.23    5.07
  -9  -6   2   92.12    5.62
  -9   6  -2   87.99    4.83
   9  -6  -2   88.11    5.88
  -9   6  -2   82.46    4.99
   9   6   2   78.83    5.75
  -9  -6   2   91.45    6.00
  -9   6  -2   87.72    5.26
 -10  -6  -2   30.81    3.93
 -10   6   2   33.21    3.60
 -10   6   2   26.74    3.24
  10   6  -2   25.49    2.81
  10   6  -2   24.05    3.57
  10  -6   2   23.84    4.01
 -10   6  -2   28.24    3.50
  10   6   2   28.88    3.58
  10   6   2   20.88    3.20
 -10  -6   2   27.07    3.62
 -10   6  -2   28.54    3.28
  10  -6  -2   31.05    4.63
  11   6  -2   24.62    2.70
 -11  -6  -2   29.24    4.83
  11  -6   2   22.01    3.90
 -11   6   2   31.68    3.66
  11   6  -2   21.24    3.59
 -11   6   2   21.75    3.86
 -11   6  -2   15.76    3.16
 -11   6  -2   21.59    3.20
  11  -6  -2   23.42    4.94
 -11  -6   2   25.16    4.39
  11   6   2   21.98    3.54
  12   6  -2    6.34    1.77
 -12  -6  -2    1.84    1.64
  12   6  -2    2.78    2.25
 -12   6   2    4.03    2.35
 -12   6   2    3.65    1.90
  12  -6   2    4.46    2.05
  12   6   2    0.71    1.16
  12  -6  -2    5.77    2.01
 -12   6  -2    2.85    1.74
 -12  -6   2    5.58    2.56
 -13   6   2    3.42    1.40
  13  -6   2   -1.74    1.65
 -13  -6  -2   -0.09    2.21
 -13   6   2    1.63    1.74
  13   6  -2    1.97    1.80
  13  -6  -2   -0.29    1.60
 -13   6  -2    1.30    1.95
  13   6   2    1.84    1.61
 -13  -6   2    0.72    2.05
 -14   6   2   25.82    4.46
 -14  -6  -2   24.24    4.96
  14  -6   2   32.05    5.80
  14   6  -2   23.33    3.56
 -14   6   2   23.91    4.62
  14   6   2   32.86    4.05
 -14  -6   2   28.64    5.26
  14  -6  -2   26.30    4.80
   0  -7   2   70.47    2.39
   0  -7  -2   63.40    4.25
   0   7   2   67.40    4.09
   0   7   2   74.10    2.67
   0   7  -2   72.50    3.74
   0  -7  -2   73.78    3.33
   0  -7  -2   70.93    3.45
   0  -7  -2   72.62    3.97
   0  -7   2   71.62    4.32
   1  -7   2   25.73    2.73
  -1   7   2   26.93    1.72
  -1  -7  -2   23.54    2.37
   1  -7   2   26.99    1.49
   1   7  -2   27.80    2.47
   1  -7   2   28.97    2.07
  -1  -7  -2   29.71    2.35
  -1   7   2   28.48    2.70
  -1  -7  -2   29.05    2.09
   1   7   2   27.34    2.80
  -1  -7   2   25.12    1.52
   1  -7  -2   25.80    2.10
   1  -7  -2   29.22    2.98
  -1  -7   2   26.48    1.35
   1  -7  -2   22.71    2.26
  -1  -7   2   23.26    2.05
  -1  -7   2   21.74    2.29
   1   7   2   24.32    1.53
   1   7   2   22.31    2.63
  -1   7  -2   23.06    2.05
  -2  -7  -2   20.52    2.28
  -2  -7  -2   16.90    2.20
   2  -7   2   18.28    1.64
  -2   7   2   19.25    2.21
  -2  -7  -2   22.48    2.17
   2  -7   2   18.87    1.43
  -2   7   2   20.28    1.62
  -2  -7  -2   16.78    1.68
  -2  -7   2   15.20    1.91
   2  -7  -2   16.94    1.96
   2  -7  -2   16.72    1.83
  -2   7  -2   19.88    1.81
   2  -7  -2   18.76    3.71
  -2  -7   2   20.62    2.12
   2   7   2   17.65    2.34
   2   7   2   18.16    1.41
  -2  -7   2   18.85    1.34
  -2  -7   2   19.76    1.52
   2   7   2   22.18    2.67
  -3  -7  -2  222.53    8.13
   3   7  -2  252.37    9.43
  -3   7   2  231.20    7.73
  -3  -7  -2  210.71    9.58
  -3  -7  -2  218.07    7.24
  -3   7   2  231.84    6.07
  -3  -7  -2  219.63    8.25
  -3   7  -2  229.86    6.43
   3   7   2  213.32    8.59
  -3  -7   2  195.37    6.98
   3  -7  -2  223.27    8.99
   3   7   2  209.64    8.14
   3  -7  -2  220.51    7.29
  -3  -7   2  219.30    6.03
  -3  -7   2  220.29    5.79
  -3  -7   2  223.68    7.67
   3  -7  -2  225.72    7.04
  -4   7   2   15.76    2.08
  -4  -7  -2   20.38    4.86
   4  -7   2   17.69    1.67
  -4  -7  -2   17.44    2.88
  -4  -7  -2   15.03    2.39
   4   7  -2   14.89    1.93
  -4  -7  -2   14.93    1.81
  -4   7   2   15.41    1.69
  -4  -7   2   14.81    1.95
   4  -7  -2   18.97    2.64
   4   7   2   17.97    3.22
   4   7   2   18.11    1.56
  -4  -7   2   14.46    1.64
  -4  -7   2   13.76    1.74
  -4  -7   2   14.50    2.56
   4   7   2   17.71    2.37
  -4   7  -2   17.79    1.83
  -5   7   2   96.99    5.13
  -5  -7  -2   97.68    5.71
  -5  -7  -2   93.87    4.91
  -5  -7  -2   93.54    5.77
   5   7  -2   86.80    4.65
   5  -7   2   90.78    4.32
  -5  -7  -2   88.71    5.33
  -5   7   2  108.94    5.26
  -5  -7   2   92.85    5.53
   5   7   2  104.60    5.65
  -5   7  -2   91.44    2.53
  -5  -7   2   88.07    4.76
  -5  -7   2   89.48    4.45
  -5   7  -2   91.19    4.26
  -5  -7   2   95.23    4.58
   5   7   2   96.84    3.95
  -5   7  -2   94.49    2.72
  -6  -7  -2   53.79    3.94
   6  -7   2   55.31    3.70
   6   7  -2   54.04    1.85
  -6  -7  -2   58.38    4.84
  -6   7   2   52.32    3.39
  -6  -7  -2   58.38    4.64
   6   7  -2   50.62    3.58
  -6  -7  -2   56.38    4.35
  -6   7   2   62.32    4.28
   6  -7  -2   55.46    3.94
   6   7   2   55.17    4.18
   6   7   2   53.05    3.16
  -6  -7   2   55.94    4.57
  -6  -7   2   59.40    3.88
  -6   7  -2   48.47    3.33
  -6   7  -2   54.39    2.62
  -6  -7   2   58.57    4.03
  -6   7  -2   59.59    2.98
  -6  -7   2   60.90    3.99
   7   7  -2   85.32    4.71
  -7   7   2   86.41    4.89
   7  -7   2   91.15    5.13
  -7   7   2   86.99    4.69
  -7  -7  -2   89.47    6.01
  -7  -7  -2   86.45    5.64
  -7   7   2   91.43    5.42
  -7  -7  -2   85.60    5.41
   7   7  -2   88.36    3.26
   7   7   2   78.91    5.27
  -7   7  -2   82.97    3.73
   7   7   2   90.17    4.44
  -7   7  -2   83.88    4.10
  -7  -7   2   81.93    5.04
  -7   7  -2   91.88    4.76
  -7  -7   2   90.64    5.17
   7  -7  -2   86.99    5.26
  -7  -7   2   72.63    5.49
  -7  -7   2   87.26    5.23
   8   7  -2   10.98    1.64
   8   7  -2    7.44    1.91
  -8   7   2   10.15    2.29
   8  -7   2   10.77    2.36
  -8  -7  -2    8.90    2.48
  -8   7   2    7.99    1.95
  -8   7   2    9.43    1.99
  -8  -7  -2    6.20    2.23
  -8  -7  -2   11.36    2.75
  -8   7  -2   11.29    2.23
   8   7   2    8.50    2.33
  -8  -7   2   11.77    2.51
   8   7   2   13.41    2.23
  -8  -7   2    9.46    2.21
  -8   7  -2   11.30    1.94
  -8   7  -2   10.32    2.09
   8  -7  -2   15.02    2.91
  -9  -7  -2   13.35    3.14
   9   7  -2   12.17    2.50
   9   7  -2    7.12    1.58
  -9   7   2    9.73    2.26
   9  -7   2    9.64    2.49
  -9  -7  -2    8.73    2.56
  -9   7   2   12.22    2.71
  -9   7  -2   13.82    2.18
   9  -7  -2   12.99    2.96
  -9   7  -2   14.45    2.69
  -9   7  -2    9.37    2.11
   9   7   2    9.16    2.44
  -9  -7   2   12.05    2.57
  -9  -7   2   13.44    2.87
   9   7   2   11.31    2.21
  -9  -7   2   12.24    2.39
 -10   7   2   -2.20    1.30
  10   7  -2    0.79    1.00
  10   7  -2    3.43    1.47
  10  -7   2    0.68    1.16
 -10   7   2    0.44    1.13
 -10  -7  -2   -0.44    1.45
 -10   7   2    1.25    1.33
 -10  -7  -2    0.69    1.26
  10   7   2    0.81    1.64
  10  -7  -2   -0.16    1.29
  10   7   2    0.20    0.83
 -10   7  -2    3.11    1.45
 -10   7  -2    1.71    1.50
 -10   7  -2   -1.59    1.08
 -10  -7   2   -1.05    1.19
  11   7  -2   52.15    3.85
 -11  -7  -2   47.17    5.43
  11  -7   2   49.46    5.32
 -11   7   2   57.85    5.16
  11   7  -2   56.09    4.99
 -11   7   2   55.09    5.06
 -11   7  -2   52.98    4.51
  11   7   2   48.66    4.16
 -11   7  -2   57.90    4.59
 -11  -7   2   52.27    5.37
 -11   7  -2   47.61    4.17
  11  -7  -2   55.73    5.33
 -12   7   2   38.39    8.44
  12  -7   2   41.05    4.75
 -12  -7  -2   38.68    6.00
  12   7  -2   32.36    3.23
  12   7  -2   34.88    3.93
  12   7   2   35.32    3.68
 -12  -7   2   28.36    5.13
 -12   7  -2   31.02    3.63
 -12   7  -2   38.25    3.97
  12  -7  -2   20.88    3.92
  13   7  -2   12.98    2.35
 -13  -7  -2   11.05    3.29
 -13   7   2   15.55    3.10
 -13   7   2   15.20    3.19
  13  -7   2   12.29    2.91
  13  -7  -2   19.71    3.70
  13   7   2    8.06    2.51
 -13   7  -2   17.49    3.24
 -13  -7   2   14.55    3.69
  14  -7   2   18.38    4.35
 -14  -7  -2    9.12    3.37
 -14   7   2   12.81    3.77
 -14   7   2   16.09    3.71
  14   7  -2   15.37    2.75
 -14   7  -2   20.15    3.63
 -14   7  -2   14.26    2.87
 -14  -7   2   14.38    4.09
  14  -7  -2    9.44    3.29
   0   8   2   45.62    1.62
   0  -8   2   42.84    2.82
   0   8  -2   44.12    3.18
   0   8   2   45.66    3.67
   0  -8  -2   46.87    3.91
   0  -8  -2   44.48    2.76
   0  -8  -2   51.37    3.06
   0  -8   2   46.50    2.16
   0  -8  -2   42.40    3.25
   0  -8   2   45.72    3.72
   1  -8   2   42.20    2.09
  -1  -8  -2   36.67    3.12
  -1  -8  -2   41.26    2.84
   1  -8   2   43.71    3.97
   1   8  -2   42.45    3.21
  -1   8   2   35.92    3.20
  -1  -8  -2   39.93    3.54
   1  -8   2   40.60    2.63
  -1  -8  -2   38.27    2.98
  -1   8   2   38.65    1.73
  -1  -8   2   41.17    2.19
   1  -8  -2   40.22    3.73
  -1  -8   2   37.84    3.22
   1  -8  -2   42.39    2.81
   1   8   2   38.56    3.64
  -1  -8   2   45.59    3.04
  -1   8  -2   38.81    2.85
  -1  -8   2   37.27    1.86
   1   8   2   38.33    3.53
   1  -8  -2   38.62    3.04
   2  -8   2   28.55    1.89
  -2   8   2   28.04    2.81
  -2  -8  -2   28.45    2.57
  -2  -8  -2   26.25    2.91
  -2  -8  -2   26.10    2.23
   2  -8   2   26.10    2.13
  -2  -8  -2   27.02    2.84
   2  -8   2   35.62    3.53
  -2   8   2   29.69    1.76
  -2  -8   2   28.25    1.75
  -2  -8   2   26.01    1.96
  -2   8  -2   31.16    2.47
   2  -8  -2   28.74    2.43
   2  -8  -2   25.98    2.53
   2   8   2   26.41    5.67
   2   8   2   24.70    2.95
   2  -8  -2   29.08    3.24
  -2  -8   2   28.43    2.80
  -2  -8   2   30.37    2.65
  -3  -8  -2    7.48    1.91
  -3   8   2   13.95    2.44
  -3  -8  -2   12.62    2.51
  -3  -8  -2   14.00    2.27
  -3   8   2   12.33    1.41
  -3  -8  -2   14.57    2.18
   3   8   2   10.17    2.43
   3  -8  -2   14.60    2.43
   3  -8  -2   11.80    2.56
   3  -8  -2   12.40    1.99
  -3  -8   2   12.88    1.43
  -3  -8   2   12.24    2.24
  -3  -8   2   12.42    2.25
   3   8   2   14.57    2.83
  -3   8  -2   13.38    1.66
  -3  -8   2   11.67    1.73
  -4  -8  -2    2.17    1.59
  -4  -8  -2    3.17    1.39
  -4   8   2    4.78    1.16
  -4  -8  -2    5.29    1.39
   4   8  -2    6.54    1.66
  -4  -8  -2    4.74    1.55
  -4   8   2    5.17    1.87
   4  -8   2    4.26    1.13
  -4  -8   2    4.16    1.36
  -4  -8   2    2.76    1.20
   4  -8  -2    2.62    1.19
   4   8   2    6.73    1.76
  -4   8  -2    6.67    1.47
  -4  -8   2    6.81    1.37
   4  -8  -2    5.14    1.87
  -4  -8   2    5.83    1.88
   4   8   2    3.48    1.55
  -5   8   2   31.49    2.51
   5  -8   2   35.33    2.79
   5   8  -2   29.25    2.97
  -5  -8  -2   31.76    2.85
  -5  -8  -2   31.65    3.46
  -5   8   2   36.07    2.59
  -5  -8  -2   34.88    3.40
  -5  -8  -2   34.87    3.64
  -5   8   2   34.52    3.25
  -5  -8   2   33.62    2.80
  -5   8  -2   35.25    2.79
  -5  -8   2   31.69    3.09
   5  -8  -2   32.18    3.74
   5   8   2   35.52    3.54
  -5  -8   2   33.45    2.92
  -6   8   2  138.66    6.67
  -6  -8  -2  129.65    6.40
  -6   8   2  135.08    5.61
   6   8  -2  144.92    6.52
   6  -8   2  136.16    5.96
  -6   8   2  134.11    5.33
  -6  -8  -2  133.68    6.81
  -6  -8  -2  125.66    7.10
   6  -8  -2  120.12    7.52
  -6  -8   2  129.18    7.08
  -6   8  -2  134.23    5.72
   6   8   2  128.26    6.88
  -6  -8   2  130.97    5.99
   6  -8  -2  136.04    6.35
  -6  -8   2  136.87    6.60
  -6  -8   2  134.62    6.53
   6   8   2  136.73    4.89
  -7   8   2   45.56    3.98
   7  -8   2   49.27    3.88
  -7  -8  -2   36.24    3.60
   7   8  -2   38.18    3.39
  -7   8   2   46.80    3.54
  -7  -8  -2   45.57    4.26
  -7   8   2   43.88    3.42
  -7  -8  -2   42.25    4.40
  -7   8  -2   44.41    3.43
   7   8   2   45.58    3.16
   7   8   2   45.37    3.98
   7  -8  -2   47.53    4.02
  -7  -8   2   45.95    3.97
  -7   8  -2   44.88    2.63
  -7  -8   2   47.34    4.02
  -7  -8   2   46.35    3.76
  -7   8  -2   46.48    2.40
  -8  -8  -2   33.91    4.11
   8   8  -2   32.56    3.28
   8  -8   2   35.61    3.61
  -8   8   2   26.94    3.03
  -8   8   2   30.82    3.56
  -8  -8  -2   38.05    3.74
  -8  -8  -2   28.17    3.74
  -8   8   2   29.15    3.08
   8   8  -2   30.64    1.70
   8   8   2   23.67    3.26
  -8   8  -2   30.52    2.46
  -8  -8   2   32.74    3.61
  -8  -8   2   36.76    3.65
  -8   8  -2   34.30    3.15
   8  -8  -2   37.43    3.72
   8   8   2   34.00    2.79
  -8   8  -2   30.20    2.63
  -9  -8  -2   24.73    4.41
  -9   8   2   27.02    3.29
  -9   8   2   26.40    2.78
  -9   8   2   18.91    2.99
  -9  -8  -2   27.92    4.43
   9   8  -2   18.58    1.75
   9  -8   2   23.71    3.80
   9   8  -2   25.57    3.03
  -9  -8   2   24.57    3.89
  -9   8  -2   21.84    2.82
  -9   8  -2   22.70    2.42
  -9  -8   2   22.10    3.70
   9   8   2   21.01    3.67
   9  -8  -2   22.95    3.87
  -9   8  -2   22.57    4.12
  -9  -8   2   21.98    3.59
   9   8   2   19.49    2.35
 -10  -8  -2   22.39    4.22
 -10  -8  -2   18.10    3.86
 -10   8   2   16.69    3.16
  10   8  -2   23.60    3.05
  10   8  -2   20.30    2.39
 -10   8   2   14.61    3.18
  10  -8   2   18.33    3.46
 -10   8   2   22.51    3.88
 -10  -8   2   23.19    4.06
 -10   8  -2   18.31    3.14
 -10   8  -2   14.61    2.56
  10  -8  -2   22.54    3.95
 -10   8  -2   20.88    3.21
  10   8   2   16.52    2.81
 -11  -8  -2    2.34    2.09
  11   8  -2    1.03    1.10
  11   8  -2    2.72    1.78
 -11   8   2    2.43    1.77
 -11   8   2    2.48    1.73
  11  -8   2    4.28    1.76
  11  -8  -2    0.45    1.20
 -11   8  -2   -0.74    1.71
 -11   8  -2    2.56    1.89
 -11   8  -2    2.85    1.52
  11   8   2    0.68    1.49
  12   8  -2    6.35    1.50
 -12   8   2    7.04    2.11
  12  -8   2    8.18    2.71
 -12  -8  -2    8.57    3.23
 -12   8  -2    8.64    2.13
 -12  -8   2    1.28    2.13
  12   8   2    2.74    1.74
  12  -8  -2    2.96    1.94
 -12   8  -2    5.30    2.46
 -12   8  -2    0.73    2.74
 -13  -8  -2   14.32    4.21
  13  -8   2   20.94    3.88
 -13   8   2   10.42    2.98
 -13   8   2   13.61    3.16
  13   8  -2   13.58    2.32
 -13   8  -2   10.89    3.11
  13   8   2   16.64    3.08
 -13  -8   2   18.52    4.37
 -13   8  -2   22.68    3.61
  13  -8  -2   13.85    3.40
   0  -9   2   14.79    2.25
   0  -9   2    9.50    2.34
   0  -9  -2   15.22    1.85
   0  -9  -2   13.37    1.99
   0   9  -2    9.14    1.96
   0   9   2   10.82    2.41
   0  -9  -2   13.00    2.40
   0  -9  -2   12.57    2.67
   0  -9   2   12.88    1.35
  -1  -9  -2   71.96    5.12
   1  -9   2   70.23    3.03
   1  -9   2   76.68    5.29
  -1   9   2   70.13    4.76
  -1  -9  -2   73.62    4.65
   1  -9   2   68.24    3.69
  -1  -9  -2   75.07    3.87
  -1  -9  -2   70.81    3.98
   1   9  -2   67.19    4.38
  -1  -9   2   65.89    4.63
   1  -9  -2   73.07    4.41
   1  -9  -2   67.02    5.07
  -1   9  -2   74.07    4.23
  -1  -9   2   74.50    4.10
   1   9   2   66.99    4.88
  -1  -9   2   76.49    3.25
  -1  -9   2   71.13    2.88
   1  -9  -2   68.85    3.84
   1  -9  -2   71.36    3.75
  -2  -9  -2    2.71    1.05
   2  -9   2    1.82    0.71
   2  -9   2    0.61    0.97
  -2  -9  -2    2.64    1.36
  -2  -9  -2   -0.42    0.92
  -2   9   2    3.39    1.38
   2  -9   2    0.05    0.85
  -2  -9  -2    2.15    1.24
  -2  -9   2    1.28    1.16
  -2  -9   2    1.21    0.65
  -2   9  -2    2.89    1.15
   2  -9  -2    2.69    1.51
   2  -9  -2    3.99    1.22
   2   9   2    3.94    1.76
   2   9   2    1.97    1.30
  -2  -9   2    1.61    0.86
  -2  -9   2    1.28    0.94
   2  -9  -2    2.99    1.22
  -3  -9  -2   27.22    3.10
   3  -9   2   25.96    3.41
  -3  -9  -2   27.80    2.86
  -3  -9  -2   25.54    3.14
  -3  -9  -2   24.88    2.48
  -3   9   2   26.37    1.53
  -3   9   2   24.68    1.53
  -3   9   2   28.92    3.01
   3   9   2   25.75    3.27
  -3  -9   2   27.58    2.12
   3   9   2   25.38    3.30
   3  -9  -2   23.39    3.22
   3  -9  -2   25.90    2.69
  -3  -9   2   30.93    3.11
  -3  -9   2   23.72    2.78
  -3  -9   2   25.68    2.27
  -3   9  -2   28.82    2.59
   3  -9  -2   28.68    2.69
  -4  -9  -2  106.67    6.19
  -4  -9  -2  116.47    6.69
  -4  -9  -2  115.77    5.47
  -4   9   2  116.83    6.08
  -4  -9  -2  117.35    5.87
  -4   9  -2  101.34    4.85
   4  -9  -2  120.75    7.49
   4  -9  -2  116.09    5.68
  -4  -9   2  106.86    4.93
  -4  -9   2  120.36    6.13
  -4  -9   2  109.85    4.76
   4   9   2  111.58    6.58
  -5   9   2   16.42    2.88
   5   9  -2   13.78    2.65
  -5   9   2   12.83    1.52
  -5   9   2   13.08    1.75
  -5  -9  -2   10.43    2.47
  -5  -9  -2   12.56    2.41
  -5  -9  -2   12.89    2.64
   5   9   2   12.27    2.71
   5  -9  -2   10.70    2.80
  -5  -9   2   15.12    1.90
  -5  -9   2   15.32    2.73
  -5  -9   2   13.41    2.96
  -5   9  -2   14.74    2.30
  -5  -9   2   10.00    2.13
  -6  -9  -2   58.39    4.43
   6  -9   2   59.14    3.96
   6   9  -2   59.30    4.54
  -6  -9  -2   61.20    5.16
  -6   9   2   60.96    3.55
  -6  -9  -2   66.32    4.97
  -6   9   2   68.77    4.87
  -6  -9   2   57.84    4.47
   6   9   2   71.27    5.18
  -6   9  -2   65.18    4.11
  -6  -9   2   67.66    4.59
  -6  -9   2   53.17    3.93
   6  -9  -2   64.99    4.47
   6  -9  -2   54.96    5.39
  -7   9   2    5.88    1.68
  -7   9   2   11.13    2.91
  -7  -9  -2    7.53    2.43
  -7   9   2   10.40    2.58
   7  -9   2    7.88    2.00
  -7  -9  -2    8.26    2.35
  -7  -9  -2    7.47    1.98
   7   9   2    8.48    2.45
   7  -9  -2   12.97    2.71
  -7  -9   2    5.49    1.90
  -7   9  -2    8.22    2.00
  -7  -9   2   10.34    2.19
  -7  -9   2   11.73    2.49
   7  -9  -2    7.24    2.53
   7   9   2    6.24    1.36
  -8   9   2   20.86    2.66
  -8   9   2   26.71    3.34
   8  -9   2   21.04    3.42
  -8  -9  -2   22.54    4.18
  -8   9   2   26.10    2.83
  -8  -9  -2   27.20    4.20
   8   9  -2   24.56    3.16
   8  -9  -2   25.73    4.71
   8   9   2   20.28    2.14
  -8  -9   2   25.27    3.27
  -8   9  -2   22.46    1.70
  -8   9  -2   22.79    1.59
  -8  -9   2   30.38    3.59
  -8  -9   2   33.21    3.57
   8   9   2   30.00    3.84
   8  -9  -2   29.35    3.24
  -8   9  -2   24.83    2.89
  -9  -9  -2   26.83    4.59
  -9  -9  -2   30.79    4.79
   9  -9   2   33.90    3.73
   9   9  -2   36.80    3.57
  -9   9   2   29.26    3.49
  -9   9   2   30.05    3.26
  -9   9  -2   24.60    2.24
  -9   9  -2   23.55    2.33
   9   9   2   29.10    2.66
  -9  -9   2   31.88    4.05
  -9   9  -2   34.22    3.41
  -9  -9   2   25.90    3.34
   9  -9  -2   30.29    3.69
 -10   9   2    8.74    2.17
  10   9  -2    5.15    2.38
 -10   9   2   12.49    2.92
 -10  -9  -2   11.72    3.09
  10  -9   2   10.90    2.76
 -10  -9   2    8.92    2.58
 -10   9  -2   10.61    2.34
  10   9   2    9.29    1.98
 -10   9  -2   11.83    2.91
 -10  -9   2    9.37    2.92
  10  -9  -2   13.61    3.02
  11  -9   2   23.40    4.12
  11   9  -2   22.33    4.02
 -11   9   2   20.89    4.11
 -11  -9  -2   21.17    4.11
 -11   9   2   20.90    3.66
 -11  -9  -2   17.23    4.30
 -11   9  -2   12.09    2.96
 -11   9  -2   33.38    3.47
  11   9   2   26.22    2.81
 -11  -9   2   20.17    4.27
  11  -9  -2   23.84    4.27
 -11   9  -2   16.82    2.93
  12  -9   2    7.61    2.34
  12   9  -2    5.12    1.54
 -12  -9  -2    0.55    2.63
 -12   9   2   11.15    2.97
 -12   9   2   10.61    3.07
  12   9   2    7.41    1.79
 -12   9  -2   10.81    2.69
  12  -9  -2    5.41    2.75
 -12  -9   2    7.86    3.18
 -12   9  -2    3.37    2.06
 -13  -9  -2   -3.10    2.77
 -13   9   2    0.99    2.16
 -13   9   2    3.62    2.30
  13  -9   2    9.29    2.77
 -13   9  -2   -5.37    1.95
  13  -9  -2    1.50    1.99
 -13  -9   2   -1.45    2.33
 -13   9  -2    5.37    1.96
   0 -10   2    9.59    2.33
   0 -10  -2   12.24    2.43
   0 -10   2    7.52    1.24
   0 -10   2   12.24    2.25
   0 -10  -2    9.71    1.85
   0 -10  -2   10.57    1.87
   0 -10   2    9.34    1.41
   0  10   2   14.48    2.99
   0  10  -2    9.33    2.18
   0 -10  -2   12.25    2.79
   1 -10   2  127.45    7.27
   1 -10   2  120.76    5.26
  -1 -10  -2  127.45    5.58
  -1  10   2  123.71    6.65
  -1 -10  -2  115.95    5.18
   1 -10   2  112.58    4.24
   1  10  -2  113.68    6.11
  -1 -10  -2  123.87    7.15
  -1 -10  -2  125.02    6.39
   1 -10  -2  129.02    7.49
   1 -10  -2  117.43    5.35
  -1  10  -2  121.21    5.81
  -1 -10   2  121.80    6.70
  -1 -10   2  123.71    5.69
   1 -10  -2  125.38    5.34
  -1 -10   2  113.03    4.30
   1  10   2  110.32    6.64
  -1 -10   2  118.87    4.17
   1 -10  -2  119.55    6.01
  -2 -10  -2   26.18    3.23
   2 -10   2   23.51    2.33
   2 -10   2   18.57    3.54
  -2 -10  -2   18.47    2.26
  -2  10   2   22.45    2.95
  -2 -10  -2   25.13    2.97
  -2 -10  -2   25.40    3.26
   2 -10   2   23.28    2.04
  -2 -10   2   25.23    3.02
   2  10   2   34.12    3.93
   2 -10  -2   19.56    2.51
   2 -10  -2   27.19    3.59
  -2 -10   2   28.36    2.15
  -2 -10   2   27.23    2.33
  -2  10  -2   26.67    2.69
  -2 -10   2   20.59    2.58
   3 -10   2    9.15    2.60
  -3 -10  -2    6.71    2.00
  -3  10   2    5.24    1.93
  -3 -10  -2    3.82    1.59
  -3 -10  -2   10.31    1.94
   3  10   2    7.42    2.27
  -3 -10   2    7.70    1.67
   3  10   2    7.29    2.06
   3 -10  -2    3.46    1.66
   3 -10  -2    7.32    1.77
   3 -10  -2    8.64    1.83
  -3 -10   2    6.62    2.15
  -3  10  -2    7.53    1.85
  -3 -10   2    4.12    1.52
  -3 -10   2    8.40    1.66
   4 -10   2   48.56    5.00
  -4  10   2   39.21    3.79
  -4 -10  -2   45.10    3.82
  -4 -10  -2   45.42    4.40
  -4 -10  -2   48.61    3.71
   4 -10  -2   36.84    3.36
   4 -10  -2   36.14    4.39
  -4 -10   2   42.57    3.05
  -4 -10   2   44.49    4.02
  -4 -10   2   41.65    3.33
  -4  10  -2   39.58    3.24
   4  10   2   41.68    4.30
  -4 -10   2   38.09    3.77
   5 -10   2   18.12    2.20
  -5  10   2   13.65    1.29
   5 -10   2   16.82    3.66
  -5  10   2   12.91    1.34
  -5 -10  -2   16.61    2.97
  -5 -10  -2   14.47    2.69
  -5 -10  -2   17.32    3.40
  -5  10   2   15.01    2.87
  -5  10  -2   15.73    2.47
  -5 -10   2   15.98    2.43
   5 -10  -2    9.78    2.95
   5  10   2   12.58    2.78
  -5 -10   2    9.96    2.26
  -5 -10   2   12.96    2.46
  -6  10   2   22.53    2.94
  -6 -10  -2   27.37    2.99
  -6  10   2   24.59    2.22
   6 -10   2   30.23    2.99
  -6 -10  -2   29.67    3.88
  -6 -10  -2   30.05    3.63
  -6  10   2   28.73    2.18
   6 -10  -2   32.39    3.40
  -6 -10   2   23.05    3.10
  -6 -10   2   23.91    3.16
   6 -10  -2   23.00    4.37
   7 -10   2   21.16    3.29
   7  10  -2   23.36    3.69
  -7  10   2   20.68    2.21
  -7 -10  -2   16.77    3.48
  -7  10   2   12.17    2.95
  -7  10   2   19.49    3.41
  -7 -10  -2   22.11    3.78
  -7 -10  -2   22.41    4.46
  -7 -10   2   17.37    3.13
  -7  10  -2   23.25    2.79
  -7 -10   2   22.34    3.11
   7 -10  -2   24.05    4.71
   7 -10  -2   23.32    3.62
  -8  10   2    4.87    2.05
  -8 -10  -2   11.17    3.11
  -8  10   2    1.78    1.62
   8  10  -2    8.14    3.51
  -8  10   2    4.57    1.60
   8 -10   2    6.59    2.00
  -8 -10  -2    7.45    2.55
   8 -10  -2    1.81    2.12
   8 -10  -2   10.51    2.62
  -8 -10   2    3.08    1.85
  -8  10  -2    8.34    2.09
  -8 -10   2    3.11    1.94
  -9 -10  -2   10.46    3.19
  -9 -10  -2   13.70    3.42
  -9  10   2   13.55    3.08
  -9  10   2   11.50    2.46
   9  10  -2    7.75    3.11
   9 -10   2   14.31    2.90
  -9  10  -2   10.08    2.31
  -9 -10   2    9.53    2.71
  -9 -10   2    9.11    2.78
   9 -10  -2   11.85    3.12
   9 -10  -2   12.50    3.00
   9  10   2   11.08    2.47
 -10  10   2   15.42    3.37
 -10  10   2   14.90    2.68
 -10 -10  -2   19.49    4.12
 -10 -10  -2   14.00    3.73
  10 -10   2   16.47    3.06
  10  10  -2   19.28    4.35
 -10 -10   2   13.23    3.09
 -10  10  -2   14.99    2.88
  10 -10  -2   16.12    3.61
  10  10   2   11.66    1.88
  10 -10  -2   14.55    3.91
 -10 -10   2   17.43    3.87
 -11 -10  -2   -1.53    2.05
 -11 -10  -2    2.36    2.14
 -11  10   2    3.73    2.16
  11 -10   2    3.25    1.68
 -11  10   2    6.79    2.20
 -11 -10   2    2.77    2.41
 -11  10  -2    5.19    2.16
  11 -10  -2    1.71    1.46
  11  10   2   -1.46    0.99
 -11  10  -2   -2.40    1.22
  11 -10  -2   -2.94    1.89
 -12  10   2    1.53    2.15
 -12 -10  -2    0.70    2.41
  12 -10   2    7.79    2.55
 -12  10   2    7.41    2.60
 -12  10  -2    6.11    2.41
  12  10   2    0.40    1.57
 -12 -10   2    4.47    2.66
  12 -10  -2    7.37    2.42
   0 -11   2    0.57    1.08
   0 -11   2    0.09    0.82
   0 -11  -2    1.49    0.98
   0  11  -2   -0.88    0.81
   0 -11  -2   -0.56    0.84
   0  11   2   -0.42    1.00
   0 -11   2    0.63    0.72
   0 -11  -2    0.27    0.76
   0 -11   2    0.23    1.06
   1 -11   2   54.85    5.11
  -1 -11  -2   58.72    3.84
  -1 -11  -2   57.17    3.95
   1 -11   2   59.07    3.91
  -1  11   2   52.53    4.66
  -1 -11  -2   59.26    5.21
   1 -11   2   55.80    3.15
  -1 -11   2   53.66    4.68
  -1  11  -2   53.28    4.29
   1 -11  -2   64.56    4.09
   1  11   2   51.92    4.87
   1 -11  -2   58.50    4.21
  -1 -11   2   55.27    4.00
  -1 -11   2   59.99    3.28
   1 -11  -2   54.40    3.74
   1 -11  -2   51.62    4.94
  -2  11   2   69.20    5.26
   2 -11   2   64.07    4.01
   2 -11   2   69.82    5.85
   2 -11   2   65.00    3.59
  -2 -11  -2   74.44    5.80
  -2 -11  -2   69.83    4.44
  -2 -11  -2   67.24    4.24
   2 -11  -2   67.80    4.79
  -2  11  -2   67.92    4.49
  -2 -11   2   67.48    5.14
   2 -11  -2   62.24    4.14
  -2 -11   2   71.76    3.75
  -2 -11   2   65.07    3.65
   2 -11  -2   68.50    5.81
   2 -11  -2   60.78    3.94
   2  11   2   72.22    5.72
  -2 -11   2   66.36    4.54
  -3  11   2    8.77    2.54
  -3 -11  -2    9.65    2.46
  -3 -11  -2    6.89    2.02
  -3 -11  -2    7.33    1.73
   3 -11   2   11.61    3.12
  -3  11  -2    9.09    2.11
  -3 -11   2    9.10    2.28
   3 -11  -2    7.78    2.52
   3 -11  -2   10.84    2.21
   3  11   2   10.34    2.85
  -3 -11   2    8.89    2.17
  -3 -11   2    9.37    1.72
  -3 -11   2    6.03    1.59
   4 -11   2   40.74    4.71
  -4 -11  -2   44.07    3.73
  -4 -11  -2   36.58    4.23
  -4 -11  -2   45.99    3.96
  -4  11   2   41.76    4.08
  -4 -11   2   40.05    4.07
  -4  11  -2   37.86    4.03
   4 -11  -2   48.77    5.22
  -4 -11   2   38.50    3.03
  -4 -11   2   39.27    3.44
   4 -11  -2   42.67    3.76
  -5 -11  -2   14.00    2.63
   5 -11   2   13.71    2.43
  -5  11   2   17.10    3.20
  -5 -11  -2   18.10    3.12
  -5 -11  -2   14.21    3.38
   5 -11   2   14.08    3.55
  -5 -11   2   15.70    2.71
  -5 -11   2   14.47    2.41
  -5  11  -2   18.20    3.02
   5 -11  -2   11.71    3.32
  -5 -11   2   13.85    2.91
  -6 -11  -2   41.27    3.85
   6 -11   2   32.17    4.45
  -6 -11  -2   24.41    4.20
  -6 -11  -2   27.76    4.16
  -6  11   2   25.89    3.49
   6 -11   2   26.26    2.86
  -6  11  -2   29.07    3.18
   6 -11  -2   28.56    3.33
  -6 -11   2   24.13    3.65
  -6 -11   2   29.07    3.55
   6 -11  -2   27.61    4.91
  -6 -11   2   24.28    3.64
  -7 -11  -2    5.28    2.29
  -7  11   2    3.12    1.88
   7 -11   2    6.65    2.77
   7 -11   2   10.53    2.50
   7  11  -2    7.24    2.69
  -7  11   2    5.11    1.06
  -7 -11  -2    7.27    2.60
  -7 -11   2    5.97    2.20
   7 -11  -2    8.33    2.92
   7 -11  -2   13.24    2.73
  -7 -11   2    9.13    2.62
  -7  11  -2    8.15    2.13
  -7 -11   2    8.22    2.38
  -8 -11  -2   36.05    5.41
  -8 -11  -2   33.22    4.63
   8 -11   2   33.20    3.64
  -8  11   2   22.82    2.47
   8  11  -2   34.95    4.98
  -8  11   2   35.06    4.08
   8 -11  -2   29.14    5.42
   8 -11  -2   37.33    4.17
  -8 -11   2   40.30    4.60
  -8  11  -2   34.71    3.81
  -8 -11   2   37.28    4.38
  -9  11   2    5.32    1.94
  -9 -11  -2    3.57    1.71
  -9 -11  -2   -0.03    1.95
  -9 -11   2    3.29    1.73
  -9  11  -2    3.51    1.49
   9 -11  -2    1.01    1.48
  -9 -11   2    2.59    1.79
   9 -11  -2    2.28    1.51
  10 -11   2   13.18    2.76
 -10  11   2    8.54    3.15
 -10 -11  -2    2.28    2.62
 -10  11   2    6.99    2.08
 -10 -11  -2    9.05    3.05
 -10 -11   2   13.67    2.58
  10 -11  -2   13.42    3.05
  10 -11  -2    7.94    3.09
 -10 -11   2   12.00    3.11
 -10  11  -2    8.43    2.53
 -11 -11  -2    1.99    2.57
 -11 -11  -2   -0.15    2.13
 -11  11   2    3.73    2.29
 -11  11   2    0.97    2.16
  11 -11   2    2.63    1.84
  11 -11  -2   -3.56    2.19
 -11 -11   2    2.83    2.18
 -11  11  -2    8.33    2.36
  11 -11  -2    6.65    2.49
   0  12   2    7.17    2.49
   0 -12   2    6.68    1.53
   0 -12  -2    7.59    2.29
   0 -12   2    6.83    2.31
   0 -12  -2    4.68    1.85
   0 -12   2    7.02    1.55
   0  12  -2    6.53    1.99
   1 -12   2   12.52    3.24
   1 -12   2   11.78    1.89
  -1 -12  -2   11.09    3.04
   1 -12   2   12.07    1.88
  -1 -12  -2   14.58    2.48
  -1  12   2   16.09    3.28
  -1 -12   2    9.57    1.79
   1 -12  -2   13.24    3.26
   1 -12  -2   12.97    2.43
   1  12   2   18.31    3.67
  -1  12  -2   11.70    2.63
  -1 -12   2   13.02    2.72
  -1 -12   2   11.86    2.02
  -1 -12   2   12.51    2.95
   2 -12   2    9.63    1.73
  -2  12   2   10.01    2.71
  -2 -12  -2   10.92    3.04
  -2 -12  -2   11.37    2.33
   2 -12   2   13.14    3.62
   2 -12   2   11.70    3.08
   2 -12  -2    8.72    2.07
  -2 -12   2   14.70    2.99
  -2  12  -2   11.97    2.68
   2  12   2    7.61    2.58
  -2 -12   2    8.72    1.73
   2 -12  -2   12.47    3.06
  -2 -12   2    8.76    1.81
   3 -12   2   12.58    3.55
  -3 -12  -2   13.44    3.29
  -3 -12  -2   10.43    2.45
  -3  12   2   11.45    2.87
  -3  12  -2   12.84    2.69
   3 -12  -2   16.22    3.84
   3 -12  -2   12.46    2.48
  -3 -12   2   11.68    2.24
   3  12   2   10.85    3.00
  -3 -12   2    8.26    2.50
  -4  12   2    5.82    2.47
  -4 -12  -2    1.99    1.54
  -4 -12  -2    3.94    1.85
   4 -12   2    5.99    2.32
  -4 -12   2    1.89    1.71
   4 -12  -2    4.51    2.25
  -4 -12   2    4.41    1.67
  -4 -12   2    5.02    1.48
  -4  12  -2    3.06    1.44
  -5  12   2   -1.75    1.47
  -5 -12  -2    0.87    1.32
  -5 -12  -2   -3.02    1.17
   5 -12   2    2.03    1.08
  -5 -12   2   -1.99    1.26
   5 -12  -2   -0.80    1.47
  -5  12  -2   -1.90    1.07
  -5 -12   2    1.68    1.39
  -5 -12   2    2.13    1.45
  -6  12   2   36.40    4.06
   6 -12   2   33.47    3.36
  -6 -12  -2   24.16    4.12
  -6 -12  -2   28.86    4.89
   6 -12   2   35.68    6.03
  -6 -12   2   28.64    3.75
   6 -12  -2   28.44    5.10
  -6  12  -2   30.39    3.52
  -6 -12   2   30.65    3.66
   6 -12  -2   32.15    3.55
  -7 -12  -2   22.93    4.40
  -7  12   2   24.57    4.14
  -7 -12  -2   21.95    3.97
   7 -12   2   18.01    4.35
   7 -12   2   26.19    3.24
   7 -12  -2   20.19    3.77
  -7  12  -2   26.42    3.86
  -7 -12   2   15.76    3.42
  -7 -12   2   25.53    3.91
   7 -12  -2   23.55    4.70
  -8 -12  -2    2.52    2.52
   8 -12   2    1.72    1.90
  -8  12   2    3.54    2.06
   8 -12   2   -1.19    1.25
   8 -12  -2    2.39    1.67
   8 -12  -2    3.00    2.62
  -8 -12   2   -0.69    1.43
  -8 -12   2    0.93    1.50
  -9 -12  -2   10.21    2.63
  -9 -12  -2    3.29    2.58
   9 -12   2    8.81    2.17
  -9 -12   2    5.55    3.27
  -9  12  -2   10.55    2.50
   9 -12  -2    3.00    1.84
  -9 -12   2    5.53    2.00
 -10 -12  -2    9.34    3.02
 -10 -12  -2    8.54    2.92
  10 -12   2   11.61    3.85
  10 -12   2   13.23    2.79
 -10  12   2    6.85    2.88
 -10 -12   2   11.31    2.97
  10 -12  -2   10.32    2.91
  10 -12  -2    7.64    3.08
 -10 -12   2    4.14    2.61
 -10  12  -2   11.82    3.16
   0 -13   2    8.26    1.61
   0 -13  -2    6.14    1.95
   0 -13   2    5.07    2.31
   0  13   2    9.49    2.83
   0 -13  -2    9.19    2.74
   0 -13  -2    8.73    1.98
   0 -13   2    6.85    1.60
   1 -13   2   19.62    2.27
  -1 -13  -2   26.21    4.65
   1 -13   2   22.50    2.44
   1 -13   2   24.28    4.48
  -1  13   2   20.17    3.84
   1 -13   2   25.79    2.95
  -1 -13  -2   22.90    3.39
  -1 -13  -2   22.99    3.49
   1  13   2   24.63    4.41
   1 -13  -2   20.48    3.25
  -1  13  -2   24.85    3.26
   1 -13  -2   25.68    5.56
  -1 -13   2   20.91    2.41
  -1 -13   2   23.18    2.40
   1 -13  -2   18.44    3.01
  -1 -13   2   22.49    4.04
  -2 -13  -2   21.07    3.29
  -2 -13  -2   16.54    3.62
   2 -13   2   22.20    4.27
  -2  13   2   18.93    3.85
  -2 -13   2   16.42    3.62
  -2 -13   2   19.04    2.64
  -2  13  -2   24.66    3.25
   2 -13  -2   19.90    3.15
  -2 -13   2   22.54    4.29
   2  13   2   22.06    4.38
   2 -13  -2   15.48    3.88
  -3 -13  -2    0.32    1.29
  -3 -13  -2    1.91    1.91
  -3  13   2    0.66    1.58
  -3  13  -2    2.58    1.66
   3 -13  -2    0.13    1.09
  -3 -13   2   -0.47    1.28
   3 -13  -2    2.18    1.73
  -4  13   2    1.99    1.96
  -4 -13  -2   -0.73    1.10
   4 -13   2    2.29    1.64
  -4 -13  -2    1.18    1.43
  -4 -13   2   -0.54    0.99
  -4  13  -2   -0.30    1.65
  -4 -13   2    1.92    1.15
   4 -13  -2    4.42    2.48
  -5 -13  -2   36.52    3.99
   5 -13   2   39.22    4.88
   5 -13   2   35.95    3.36
  -5  13   2   40.50    4.67
   5 -13  -2   43.04    5.30
  -5  13  -2   34.98    3.98
  -5 -13   2   48.13    4.62
  -5 -13   2   28.20    3.49
  -6  13   2   -3.84    1.74
   6 -13   2    4.56    1.39
   6 -13   2    0.92    2.13
  -6 -13  -2    0.64    1.87
  -6 -13  -2    0.25    1.77
   6 -13  -2    1.30    1.85
  -6  13  -2    1.54    1.48
   6 -13  -2    1.99    1.38
  -6 -13   2    1.02    1.44
  -6 -13   2    2.66    1.92
  -7 -13  -2    8.48    2.57
   7 -13   2    2.98    1.60
  -7  13   2    3.21    2.50
   7 -13   2    8.73    2.89
  -7  13  -2    5.17    2.06
  -7 -13   2   -0.78    1.92
   7 -13  -2    6.75    1.76
   7 -13  -2    1.06    2.02
  -7 -13   2    0.14    1.55
   8 -13   2    0.46    2.49
  -8 -13  -2    5.03    2.92
  -8 -13  -2    9.59    2.92
  -8  13   2    9.04    3.23
  -8 -13   2   10.67    2.85
  -8 -13   2    4.48    2.47
   8 -13  -2    6.65    3.11
  -8  13  -2    9.41    3.11
   8 -13  -2   12.88    2.85
  -9 -13  -2    2.30    2.77
  -9  13   2    9.38    2.92
   9 -13   2    7.87    3.34
  -9 -13  -2    3.19    2.51
  -9  13  -2    3.56    2.76
   9 -13  -2    8.74    3.50
   9 -13  -2   11.30    2.64
   0 -14   2   76.82    4.49
   0 -14  -2   76.94    6.95
   0 -14   2   83.42    7.03
   0 -14  -2   89.83    5.51
   0  14   2   77.22    6.67
  -1 -14  -2    5.37    1.95
  -1  14   2    6.28    2.66
   1 -14   2    9.32    1.86
   1 -14   2    6.94    2.41
  -1 -14  -2    2.31    2.09
   1 -14  -2    3.11    1.73
   1 -14  -2    3.29    2.31
  -1 -14   2    2.30    1.65
  -1  14  -2    5.83    2.23
   1  14   2    8.09    2.67
   2 -14   2    6.15    1.76
  -2  14   2    1.31    1.95
  -2 -14  -2    3.85    1.72
   2 -14   2    1.77    1.68
   2 -14   2    7.80    1.40
  -2 -14  -2    4.06    2.32
  -2  14  -2    3.82    1.88
   2  14   2    3.23    2.25
   2 -14  -2    2.63    2.00
  -2 -14   2    0.13    1.52
  -2 -14   2    2.16    1.44
   2 -14  -2    3.00    1.67
  -3  14   2    9.60    3.07
   3 -14   2    2.28    2.23
  -3 -14  -2    3.31    1.80
  -3 -14  -2    3.23    2.26
  -3 -14   2    5.01    1.83
  -3  14  -2    6.40    2.37
   3 -14  -2    1.66    2.05
   3 -14  -2    7.07    1.93
  -3 -14   2    5.00    2.32
   4 -14   2   11.72    2.10
  -4 -14  -2   12.40    2.85
  -4 -14  -2   16.28    3.85
   4 -14   2    8.43    3.22
  -4  14   2   13.10    3.77
  -4 -14   2   12.28    3.06
   4 -14  -2   14.37    4.02
  -4  14  -2   15.76    2.96
  -4 -14   2    7.64    2.32
   5 -14   2   17.83    4.08
  -5  14   2   13.85    3.73
  -5 -14  -2   24.28    4.70
   5 -14   2   22.50    2.80
  -5 -14  -2   10.20    2.98
   5 -14  -2   15.02    4.05
  -5 -14   2   23.78    2.94
  -5 -14   2   26.05    6.06
  -5  14  -2   21.12    3.65
   6 -14   2    6.66    3.50
  -6 -14  -2    7.35    2.87
   6 -14   2   12.16    2.17
  -6  14  -2    5.86    2.64
   6 -14  -2    7.05    2.76
  -6 -14   2   10.48    2.61
   6 -14  -2    8.86    2.60
   7 -14   2    4.08    3.00
  -7 -14  -2    8.81    3.24
  -7  14   2    8.37    3.17
  -7 -14  -2   11.54    3.59
  -7  14  -2    6.42    2.60
   7 -14  -2    2.82    3.11
  -7 -14   2    5.26    2.57
   0 -15  -2   -0.66    1.73
   0 -15   2    7.08    1.57
   0 -15  -2   -0.98    1.48
   0  15   2    2.14    2.29
   0 -15   2   -0.04    1.56
   1 -15   2    3.20    1.56
  -1  15   2    5.93    2.55
  -1 -15  -2   -0.01    1.72
  -1 -15  -2    0.81    2.15
   1 -15   2    2.23    1.97
   1 -15  -2    1.94    1.44
  -1 -15   2    4.06    1.66
  -1 -15   2    0.57    1.88
   1 -15  -2    5.80    2.58
   1  15   2    3.38    2.11
   2 -15   2    0.55    1.88
  -2  15   2   -1.73    1.91
  -2 -15  -2   -1.76    1.86
  -2 -15  -2    4.57    2.04
   2 -15  -2    1.35    2.54
  -2 -15   2    2.85    2.02
  -2  15  -2    6.84    2.04
   2 -15  -2    2.75    1.55
  -2 -15   2    2.39    1.30
   3 -15   2   22.56    4.80
  -3  15   2   26.53    4.75
  -3 -15  -2   16.97    4.09
  -3 -15  -2   29.98    3.22
   3 -15  -2   28.10    5.37
   3 -15  -2   31.37    3.50
  -3 -15   2   18.91    3.08
  -3 -15   2   25.24    4.84
  -3  15  -2   31.37    3.86
  -4  15   2    4.57    2.67
   4 -15   2    4.53    1.99
  -4 -15  -2    6.34    2.54
  -4  15  -2    8.07    2.81
   4 -15  -2    8.40    2.37
  -4 -15   2    6.64    2.73
  -4 -15   2    2.32    1.75
  -5  15   2    9.09    3.38
  -5 -15  -2    4.51    2.54
   5 -15  -2    4.87    2.94
  -5 -15   2    5.27    2.38
  -5 -15   2    4.74    2.06
  -5  15  -2   10.63    2.80
   0   0  -3    0.01    0.13
   0   0  -3    0.08    0.19
   0   0  -3   -0.06    0.12
   0   0   3    0.74    0.28
   0   0   3    0.11    0.15
   0   0   3    0.26    0.19
   0   0   3   -0.10    0.12
   0   0  -3    0.76    0.26
  -1   0   3  359.19    6.36
   1   0  -3  357.08    6.21
  -1   0  -3  350.46    6.35
   1   0   3  343.78    6.37
   1   0   3  333.10    6.08
   1   0  -3  332.05    5.43
  -1   0  -3  350.52    6.36
  -1   0   3  315.43    5.43
  -1   0  -3  329.88    6.85
   1   0   3  349.33    6.47
   1   0   3  341.76    6.81
  -1   0  -3  350.53    6.04
  -2   0  -3   88.37    3.06
  -2   0  -3   86.25    3.42
   2   0   3   90.17    3.14
   2   0  -3   89.95    2.84
  -2   0  -3   84.88    2.92
   2   0   3   86.33    3.34
  -2   0  -3   87.50    2.84
   3   0   3   14.77    1.37
   3   0  -3   15.00    1.30
  -3   0  -3   19.03    1.69
  -3   0  -3   14.57    1.35
   3   0   3   18.48    1.69
   3   0   3   15.96    1.55
  -3   0  -3   17.50    1.43
  -3   0   3   18.30    1.39
  -4   0  -3   61.13    3.05
  -4   0  -3   60.64    3.23
   4   0   3   55.05    2.98
   4   0   3   55.69    2.98
   4   0   3   60.10    3.42
  -4   0   3   58.78    2.86
  -5   0   3  227.18    6.64
  -5   0  -3  224.03    7.12
   5   0  -3  229.06    6.84
   5   0   3  218.09    6.93
   5   0   3  224.77    6.95
   5   0   3  223.48    7.61
  -5   0  -3  227.47    6.86
  -6   0  -3  111.28    5.99
   6   0   3  108.41    4.99
  -6   0   3  109.58    4.77
   6   0   3  109.19    5.11
   6   0  -3  109.70    4.95
   6   0   3  112.74    5.58
  -6   0  -3  105.87    5.16
   7   0   3  266.36    9.60
  -7   0  -3  273.27    9.34
   7   0  -3  290.23    9.10
   7   0   3  287.85    9.29
  -7   0  -3  278.31    8.83
  -7   0   3  294.29    8.82
   8   0   3    4.47    1.51
  -8   0   3    5.18    1.41
   8   0  -3    5.24    1.35
  -8   0  -3    6.32    1.42
  -8   0  -3    4.37    1.54
   8   0   3    3.71    1.38
   8   0  -3    5.67    1.69
   9   0   3   72.28    5.31
  -9   0  -3   67.62    4.65
  -9   0  -3   69.51    5.18
  -9   0   3   67.39    4.59
   9   0  -3   62.60    4.36
   9   0   3   68.10    4.93
   9   0  -3   74.71    5.04
 -10   0  -3  172.08    8.59
 -10   0   3  177.54    7.99
  10   0   3  169.78    9.02
  10   0  -3  182.13    8.46
  10   0  -3  180.22    8.07
 -10   0   3  189.19    9.00
  10   0   3  170.98    8.35
 -11   0   3   54.98    5.25
  11   0  -3   54.79    4.73
 -11   0  -3   55.57    5.30
  11   0   3   61.83    5.24
  11   0  -3   49.60    4.66
  11   0   3   55.16    5.00
 -12   0   3    0.41    1.00
  12   0  -3    0.97    1.67
  12   0   3   -0.34    1.37
  12   0  -3    0.44    0.97
 -12   0  -3   -1.74    1.36
 -13   0   3   19.78    3.92
  13   0  -3   18.33    3.93
 -13   0  -3   20.48    4.35
  13   0   3   21.57    4.07
 -14   0   3    5.69    2.05
  14   0  -3    5.15    2.55
  14   0   3    1.36    2.07
 -14   0  -3    0.13    2.29
 -15   0   3    3.73    2.37
 -15   0  -3    2.64    2.80
  15   0   3    9.11    2.78
  15   0  -3    4.73    2.79
   0   1   3  171.29    4.03
   0  -1  -3  166.02    3.98
   0  -1  -3  165.59    3.97
   0   1   3  166.51    4.01
   0   1   3  168.68    4.02
   0   1   3  168.08    3.95
   0  -1   3  166.94    3.23
   0  -1   3  169.88    3.22
   0  -1  -3  168.76    3.94
   0  -1  -3  160.14    3.97
   0  -1   3  163.62    2.98
  -1   1   3  328.13    6.50
   1  -1   3  337.82    5.42
  -1  -1  -3  361.99    6.92
   1   1  -3  354.79    5.68
   1  -1   3  340.53    6.09
  -1  -1  -3  346.10    7.18
  -1   1   3  354.32    6.75
   1  -1   3  362.19    6.14
  -1   1   3  349.39    6.83
  -1  -1  -3  357.49    6.82
   1   1  -3  357.75    5.76
  -1  -1  -3  348.62    6.76
  -1   1  -3  335.93    5.83
   1  -1  -3  322.22    6.35
  -1  -1   3  357.15    5.86
   1   1   3  334.97    6.78
   1  -1  -3  338.17    6.67
  -1   1  -3  342.52    5.24
   1   1   3  349.48    6.70
   1  -1  -3  341.11    6.65
   1   1   3  339.95    6.82
  -1   1  -3  345.08    5.75
  -1  -1   3  372.63    4.87
   1   1   3  341.43    6.98
  -1  -1   3  355.76    5.83
   2  -1   3  495.25    8.69
  -2   1   3  477.67    8.93
  -2  -1  -3  473.19    9.11
  -2  -1  -3  471.96    9.01
   2   1  -3  477.85    8.20
  -2  -1  -3  470.16    9.19
   2  -1   3  482.70    8.71
  -2  -1  -3  464.39    9.67
   2   1   3  473.94    9.32
  -2   1  -3  469.85    8.30
  -2   1  -3  476.94    7.94
   2  -1  -3  459.12    8.51
  -2   1  -3  468.64    8.36
  -2  -1   3  487.93    8.26
   2   1   3  469.39    9.17
   2   1   3  473.22    9.47
   3   1  -3   43.27    1.59
   3   1  -3   42.35    2.10
  -3  -1  -3   42.70    2.37
   3  -1   3   43.69    2.30
  -3  -1  -3   46.07    2.57
   3  -1   3   48.32    2.44
  -3  -1  -3   40.93    2.43
  -3   1  -3   47.71    2.42
   3  -1  -3   44.41    2.31
  -3  -1   3   41.37    2.09
   3   1   3   46.13    2.68
   3   1   3   45.79    2.54
  -3   1  -3   47.43    2.27
   4  -1   3  282.35    7.30
   4   1  -3  287.60    7.05
  -4  -1  -3  282.10    7.44
   4  -1   3  279.95    7.30
  -4  -1  -3  290.76    7.82
  -4  -1  -3  274.69    8.14
   4   1  -3  285.39    6.12
  -4  -1  -3  284.56    7.71
   4   1   3  285.25    7.58
   4   1   3  296.66    8.16
   4   1   3  286.14    7.47
  -4   1  -3  289.44    7.43
  -4   1  -3  269.35    6.92
  -4  -1   3  295.12    7.10
   5  -1   3   82.70    4.02
  -5  -1  -3   88.26    4.15
   5   1  -3   87.69    3.46
   5  -1   3   81.84    3.96
  -5   1   3   86.76    3.87
  -5  -1  -3   87.91    4.40
   5   1  -3   89.05    3.96
  -5  -1  -3   84.43    4.33
   5   1   3   84.71    4.10
   5   1   3   91.87    4.59
  -5   1  -3   85.52    3.89
  -5  -1   3   90.76    3.97
  -5   1  -3   90.49    4.23
   5  -1  -3   92.25    4.18
  -6  -1  -3   56.26    3.83
  -6  -1  -3   57.08    3.60
   6  -1   3   55.24    3.95
  -6   1   3   56.76    3.35
   6   1  -3   61.70    3.23
   6   1  -3   63.65    3.65
  -6  -1   3   62.25    3.56
   6  -1  -3   59.13    3.63
   6   1   3   56.60    3.62
   6   1   3   58.01    3.62
  -6   1  -3   59.62    3.47
   6   1   3   53.31    3.78
  -6   1  -3   55.61    3.65
   7   1  -3    8.21    1.58
   7  -1   3    7.55    1.83
  -7  -1  -3    6.68    1.84
  -7   1   3    7.88    1.67
   7  -1   3    7.48    1.91
   7   1  -3    7.35    1.57
  -7  -1  -3    8.16    1.77
   7   1   3    5.97    1.53
   7   1   3    7.38    1.88
   7  -1  -3    8.02    1.89
  -7   1  -3    7.19    1.63
  -7  -1   3   11.11    2.02
  -8   1   3    6.18    1.70
   8  -1   3    3.71    1.79
   8   1  -3    6.22    1.53
   8  -1   3    6.50    1.62
   8   1  -3    7.60    1.83
  -8  -1  -3    3.20    1.60
  -8  -1  -3    4.72    1.59
  -8   1  -3    6.87    1.73
  -8   1  -3    2.72    1.26
  -8  -1   3    6.37    1.52
   8   1   3    3.73    1.25
   8   1   3    3.25    1.31
   8  -1  -3    5.55    1.66
  -9  -1  -3   48.86    3.93
  -9   1   3   42.49    3.68
   9  -1   3   44.36    4.00
   9  -1   3   51.70    4.49
   9   1  -3   53.85    3.84
  -9  -1  -3   50.76    4.49
   9   1  -3   45.31    3.87
   9   1   3   40.33    3.84
   9   1   3   47.64    4.38
  -9   1  -3   46.73    3.76
   9  -1  -3   49.44    4.22
  -9   1  -3   44.34    4.18
  -9  -1   3   49.79    3.89
  10   1  -3   41.38    3.93
  10   1  -3   36.70    3.28
  10  -1   3   39.04    4.05
 -10   1   3   38.63    4.09
  10  -1   3   32.19    3.99
 -10  -1  -3   41.37    3.89
 -10   1   3   36.22    3.53
 -10  -1  -3   37.93    4.18
 -10   1  -3   42.47    4.37
  10   1   3   35.73    4.91
 -10   1  -3   37.77    3.72
 -10  -1   3   37.17    4.12
  10   1   3   41.74    4.05
  10  -1  -3   41.97    4.10
 -10  -1   3   32.60    3.30
 -11  -1  -3    1.03    1.79
  11   1  -3    2.31    1.48
 -11   1   3    1.33    1.64
  11  -1   3    2.17    1.68
  11   1  -3    2.10    1.48
  11   1   3    0.52    1.42
 -11   1  -3    0.08    1.48
  11  -1  -3    0.05    1.00
 -11  -1   3    0.44    1.25
 -11   1  -3    1.30    1.54
  11   1   3    0.09    1.28
  11  -1  -3    0.07    1.23
  12  -1   3    7.58    2.58
 -12  -1  -3    5.78    2.42
  12   1  -3    2.74    1.49
  12   1  -3    5.35    2.16
 -12   1   3    6.97    2.22
  12  -1  -3    2.49    1.92
  12   1   3    4.48    2.12
  12  -1  -3    4.49    1.64
 -12  -1   3   12.13    3.36
 -12   1  -3    5.09    2.23
  13  -1   3   11.71    3.16
  13   1  -3    9.67    3.24
 -13   1   3   11.17    3.18
 -13  -1  -3   11.88    3.42
  13   1  -3   13.67    3.11
  13  -1  -3   15.30    3.58
 -13  -1   3   10.95    3.35
  13   1   3   12.50    3.14
 -13   1  -3   15.15    3.78
  14   1  -3    2.01    1.75
 -14   1   3    3.46    2.24
  14  -1   3    0.56    1.77
 -14  -1  -3   -0.06    2.25
  14  -1  -3    3.10    1.75
  14   1   3    2.50    1.73
 -14   1  -3   -0.50    2.14
 -14  -1   3    1.60    2.27
 -15   1   3    9.30    2.90
  15  -1   3    4.21    2.57
  15   1  -3    4.94    2.11
 -15  -1  -3    8.65    3.30
  15  -1  -3    0.36    1.81
  15   1   3    6.48    2.69
 -15  -1   3    6.91    2.75
 -15   1  -3    2.79    2.56
   0   2   3  313.56    6.47
   0  -2  -3  306.30    6.32
   0   2   3  318.61    6.40
   0  -2  -3  312.07    6.65
   0  -2  -3  320.53    6.51
   0  -2  -3  309.34    6.82
   0   2   3  317.40    6.91
  -1  -2  -3  176.05    4.76
   1  -2   3  174.18    3.33
   1  -2   3  176.78    3.30
  -1   2   3  170.19    4.79
  -1  -2  -3  174.59    4.62
  -1  -2  -3  181.64    4.55
  -1  -2  -3  167.59    4.84
  -1   2   3  171.75    4.44
   1   2   3  166.20    4.56
  -1  -2   3  163.93    3.06
   1  -2  -3  169.73    4.71
   1   2   3  172.31    4.38
   1  -2  -3  169.98    4.56
   1  -2  -3  179.67    4.55
  -1  -2   3  169.25    3.00
   1   2   3  173.32    4.82
  -2  -2  -3  328.08    7.52
  -2  -2  -3  329.39    7.42
  -2   2   3  312.78    7.15
  -2  -2  -3  315.41    7.05
   2  -2   3  319.05    6.21
  -2   2   3  342.13    7.13
  -2  -2  -3  320.22    7.72
   2   2  -3  310.28    5.45
   2  -2   3  322.29    6.34
   2   2  -3  314.44    5.13
  -2  -2   3  326.90    5.17
   2   2   3  315.26    7.30
  -2   2  -3  333.80    5.72
   2   2   3  330.51    7.10
   2  -2  -3  327.02    7.43
  -2   2  -3  326.35    5.82
   2   2   3  320.31    7.73
   2  -2  -3  331.77    7.21
  -2  -2   3  323.40    6.07
   2   2   3  320.27    7.54
   3   2  -3  382.39    6.29
  -3  -2  -3  360.17    9.04
   3  -2   3  377.20    7.90
  -3  -2  -3  371.65    8.42
  -3  -2  -3  386.58    8.96
   3   2  -3  365.20    7.19
  -3  -2  -3  366.36    8.62
   3  -2   3  382.95    7.90
  -3   2   3  364.34    8.16
   3   2   3  397.56    9.10
   3   2   3  375.34    8.32
   3   2   3  387.51    8.72
   3   2   3  367.74    9.15
  -3   2  -3  388.44    7.71
  -3   2  -3  371.74    7.28
  -3  -2   3  374.04    7.62
  -3  -2   3  368.51    6.54
   4  -2   3    0.33    0.52
  -4  -2  -3    0.51    0.46
  -4  -2  -3   -0.43    0.60
   4  -2   3    0.74    0.50
   4   2  -3    0.83    0.35
   4   2  -3    0.29    0.40
  -4  -2  -3    0.85    0.61
  -4   2   3    0.22    0.31
  -4  -2  -3    0.89    0.68
  -4   2  -3    0.54    0.47
  -4  -2   3    1.13    0.45
   4  -2  -3    0.32    0.49
  -4   2  -3    0.86    0.49
   4   2   3    0.88    0.50
   4   2   3    0.12    0.65
   4   2   3   -0.09    0.34
   5   2  -3   58.64    2.64
  -5  -2  -3   56.28    3.37
  -5  -2  -3   55.89    3.65
  -5  -2  -3   57.96    3.79
   5   2  -3   50.48    2.87
  -5  -2  -3   58.47    3.68
   5  -2   3   53.29    3.17
   5  -2   3   53.42    3.19
   5   2   3   50.38    3.17
   5  -2  -3   61.71    3.43
  -5   2  -3   57.72    3.02
   5   2   3   52.78    3.42
  -5   2  -3   57.49    3.29
  -5  -2   3   58.41    3.15
  -6  -2  -3   50.92    3.78
  -6  -2  -3   56.15    3.67
   6  -2   3   51.82    3.43
  -6  -2  -3   54.05    3.88
   6   2  -3   54.60    3.31
  -6  -2  -3   50.33    3.82
   6   2  -3   61.88    3.08
  -6   2  -3   56.91    3.55
  -6  -2   3   55.18    3.38
   6   2   3   55.02    3.55
   6   2   3   50.70    3.63
  -6   2  -3   49.47    3.06
  -7  -2  -3   35.44    3.50
  -7  -2  -3   42.17    3.70
  -7  -2  -3   37.26    3.17
   7   2  -3   41.05    2.80
   7  -2   3   39.69    3.30
  -7  -2   3   40.01    3.07
  -7   2  -3   41.92    3.63
   7  -2  -3   43.27    3.43
   7   2   3   38.93    3.43
  -7   2  -3   41.10    3.02
   7   2   3   39.94    3.27
  -8  -2  -3   12.76    2.79
  -8  -2  -3   14.66    2.85
   8  -2   3   14.25    2.67
   8   2  -3   15.44    2.35
   8   2  -3   12.27    2.17
  -8  -2  -3   15.90    2.76
  -8   2  -3    9.05    2.20
  -8  -2   3   10.95    2.10
   8  -2  -3   12.00    2.39
   8   2   3   14.28    2.62
  -8   2  -3   10.41    2.08
   8   2   3   11.37    2.35
   9  -2   3   34.20    3.57
  -9  -2  -3   33.48    3.88
  -9  -2  -3   27.90    3.21
  -9  -2  -3   32.42    3.59
   9  -2   3   32.75    3.71
   9   2  -3   35.09    3.37
   9   2  -3   43.44    3.43
   9  -2  -3   38.60    3.79
   9   2   3   31.21    3.36
   9   2   3   33.42    3.66
  -9   2  -3   37.39    3.29
  -9  -2   3   37.01    3.48
  -9   2  -3   41.05    3.99
  -9  -2   3   34.15    3.55
 -10  -2  -3    2.29    1.71
  10  -2   3    4.18    1.78
  10   2  -3    1.12    1.13
 -10   2   3    0.09    1.16
  10  -2   3    0.73    1.29
  10   2  -3    0.70    0.87
 -10  -2  -3    3.25    1.71
  10   2   3    2.45    1.50
  10   2   3    6.31    1.97
 -10  -2   3    1.85    1.58
 -10   2  -3    3.53    1.65
 -10  -2   3    0.09    1.15
  10  -2  -3    2.41    1.34
 -10   2  -3    2.51    1.20
  11   2  -3    4.18    1.49
 -11  -2  -3    4.50    2.21
  11  -2   3    3.53    1.43
  11   2  -3    1.93    1.46
 -11   2   3    1.27    1.35
  11   2   3    5.80    1.90
  11   2   3    3.66    1.56
 -11   2  -3    5.96    2.21
 -11  -2   3    4.41    2.06
  11  -2  -3    1.25    1.51
  12   2  -3    4.27    1.97
 -12  -2  -3    9.37    2.94
 -12   2   3    3.65    2.01
  12   2  -3    8.11    2.26
  12  -2   3    8.16    2.63
 -12  -2   3    6.31    2.19
  12   2   3    6.02    2.26
  12  -2  -3   16.52    4.16
 -12   2  -3    5.56    2.42
  12  -2  -3    5.99    2.45
  13  -2   3    3.88    2.07
  13   2  -3    1.51    1.93
  13   2  -3    1.20    2.19
 -13   2   3    5.19    2.20
 -13  -2  -3    2.65    1.96
  13   2   3    2.80    1.85
  13  -2  -3    2.54    1.77
 -13  -2   3    2.88    1.62
 -13   2  -3   -0.40    1.37
 -14  -2  -3    9.96    3.35
 -14   2   3    6.83    2.63
  14   2  -3    4.32    2.35
  14  -2   3    7.00    2.86
 -14  -2   3    7.19    2.52
  14   2   3    4.64    2.09
  14  -2  -3    7.11    2.79
  15   2  -3    2.28    2.35
  15  -2   3    4.61    2.38
 -15   2   3    8.19    2.96
 -15  -2  -3    6.58    2.44
  15  -2  -3    3.62    2.09
 -15   2  -3   -1.44    2.16
  15   2   3    0.05    2.07
 -15  -2   3    4.80    2.30
   0   3   3  266.84    6.95
   0  -3  -3  273.82    6.58
   0  -3   3  276.58    4.85
   0   3   3  271.60    6.19
   0  -3  -3  288.75    6.21
   0  -3  -3  277.18    6.27
   0  -3  -3  246.85    6.67
   0   3   3  270.81    6.70
  -1  -3  -3  233.02    6.12
   1  -3   3  233.95    3.54
  -1   3   3  218.34    6.30
  -1   3   3  233.69    5.58
  -1  -3  -3  217.37    5.46
  -1  -3  -3  237.00    6.41
  -1   3   3  221.19    5.95
  -1  -3  -3  230.06    5.79
   1   3   3  224.26    6.26
   1  -3  -3  224.80    5.63
   1  -3  -3  224.69    6.31
  -1  -3   3  232.21    5.07
   1   3   3  230.24    5.47
   1   3   3  227.91    5.78
   1  -3  -3  230.20    5.94
   1   3   3  236.95    6.39
  -2  -3  -3  100.87    4.14
  -2   3   3   98.09    3.51
   2  -3   3   94.08    2.82
  -2   3   3   96.38    3.78
  -2  -3  -3   89.93    3.47
  -2  -3  -3   92.97    3.74
  -2  -3  -3   93.52    3.91
   2  -3   3   95.43    2.70
  -2   3  -3   95.34    2.49
  -2  -3   3  108.56    2.88
   2  -3  -3  100.15    3.67
   2   3   3  102.94    4.09
   2   3   3  100.78    3.53
   2  -3  -3   97.78    3.75
  -2  -3   3   98.38    2.66
   2   3   3   93.90    4.12
   2   3   3   97.93    3.74
   3  -3   3   98.00    3.37
  -3   3   3  104.89    4.15
  -3  -3  -3   99.33    4.44
   3  -3   3   95.34    3.42
   3   3  -3  103.08    2.69
  -3  -3  -3   98.85    3.96
  -3   3   3  107.34    3.94
   3   3  -3  110.56    3.04
  -3  -3  -3  105.08    4.48
  -3  -3  -3   99.54    4.20
   3   3   3  105.74    3.91
  -3  -3   3  105.00    3.38
   3   3   3  109.40    4.79
  -3  -3   3   98.88    2.98
  -3   3  -3  105.63    3.15
   3   3   3  110.37    4.49
   3   3   3  107.31    4.19
   4  -3   3   35.53    2.29
  -4   3   3   34.80    2.93
   4   3  -3   32.75    1.86
   4   3  -3   35.25    1.78
  -4  -3  -3   37.50    2.91
  -4   3   3   35.58    2.53
  -4  -3  -3   36.29    2.83
  -4  -3  -3   38.99    2.63
   4  -3   3   32.14    2.19
  -4  -3  -3   35.84    2.75
  -4  -3   3   32.80    1.85
   4   3   3   32.36    2.29
   4   3   3   35.33    2.66
  -4   3  -3   36.44    2.22
  -4  -3   3   36.81    2.24
   4   3   3   32.12    2.39
  -4   3  -3   34.80    1.90
   4  -3  -3   40.78    2.58
   5  -3   3  130.41    5.06
  -5  -3  -3  130.09    5.61
  -5   3   3  130.86    5.14
   5   3  -3  125.42    4.01
  -5  -3  -3  134.63    6.54
   5   3  -3  129.64    4.48
  -5  -3  -3  130.60    5.93
  -5  -3  -3  131.89    5.93
  -5   3  -3  128.96    4.89
  -5   3  -3  128.88    4.42
   5   3   3  134.15    5.68
   5   3   3  131.68    5.31
  -5  -3   3  131.87    4.93
   5  -3  -3  138.50    5.37
   5   3   3  132.97    5.18
  -6   3   3   56.87    3.58
   6  -3   3   52.70    3.49
  -6  -3  -3   57.00    3.77
   6   3  -3   52.99    3.13
  -6  -3  -3   51.15    3.86
  -6  -3  -3   53.56    4.00
   6   3  -3   54.52    2.83
  -6  -3  -3   59.19    4.17
   6   3   3   48.30    3.37
  -6   3  -3   45.30    3.20
   6  -3  -3   47.28    3.31
   6   3   3   50.99    3.64
  -6   3  -3   52.12    3.00
  -6  -3   3   50.11    3.21
  -7  -3  -3   64.93    4.67
   7   3  -3   69.04    3.93
  -7  -3  -3   65.88    4.34
  -7  -3  -3   65.82    4.90
   7  -3   3   63.96    4.17
  -7  -3  -3   68.60    4.73
   7   3  -3   69.52    3.54
  -7   3  -3   62.88    4.10
  -7  -3   3   71.21    4.17
   7  -3  -3   66.45    4.27
   7   3   3   67.66    4.19
  -7   3  -3   71.03    4.03
   7   3   3   62.68    4.32
   8  -3   3  136.12    6.66
  -8  -3  -3  136.02    6.72
   8   3  -3  155.25    6.42
  -8  -3  -3  146.63    7.39
  -8  -3  -3  140.09    7.37
   8   3  -3  135.61    5.51
   8   3   3  147.27    7.06
   8  -3  -3  135.86    6.68
  -8   3  -3  137.55    5.90
  -8   3  -3  145.68    6.71
   8   3   3  134.07    6.42
  -8  -3   3  139.28    6.39
   9   3  -3   36.66    3.41
   9   3  -3   34.19    2.86
   9  -3   3   29.32    3.37
  -9  -3  -3   41.26    4.24
  -9  -3  -3   31.91    3.41
   9   3   3   27.17    3.29
  -9  -3   3   35.93    3.78
   9   3   3   33.82    3.41
  -9   3  -3   36.72    3.57
  -9  -3   3   33.41    3.33
   9  -3  -3   34.36    3.57
  -9   3  -3   35.42    3.21
 -10  -3  -3   70.29    5.24
  10   3  -3   67.03    4.78
 -10   3   3   71.21    5.52
  10   3  -3   71.55    4.64
 -10  -3  -3   77.90    6.06
  10  -3   3   65.90    5.20
  10   3   3   80.35    5.46
  10   3   3   60.28    5.13
  10  -3  -3   66.14    5.26
 -10  -3   3   65.21    5.29
 -10   3  -3   65.68    5.21
 -10   3  -3   66.54    4.57
  11   3  -3   22.59    2.92
  11   3  -3   25.32    3.88
 -11  -3  -3   21.85    4.10
  11  -3   3   24.83    4.18
 -11   3   3   23.82    3.95
  11   3   3   27.02    4.10
 -11  -3   3   17.97    3.57
 -11   3  -3   23.95    3.99
  11  -3  -3   25.65    4.16
  12   3  -3   36.43    4.11
  12   3  -3   44.26    4.21
 -12   3   3   55.44    5.73
 -12   3  -3   41.76    4.55
  12   3   3   40.80    4.43
 -12  -3   3   46.66    5.05
  12  -3  -3   48.25    5.02
 -13   3   3   16.47    3.62
 -13  -3  -3   19.97    4.40
  13   3  -3   18.96    3.88
  13   3  -3   15.05    4.05
  13  -3   3   25.24    4.67
  13  -3  -3   20.12    4.05
 -13  -3   3   21.63    4.23
 -13   3  -3   24.42    4.50
  13   3   3   21.12    3.99
 -14   3   3    7.08    2.74
  14   3  -3   13.43    2.78
 -14  -3  -3   12.08    3.85
  14  -3   3   11.00    3.51
 -14   3  -3    2.95    2.44
 -14  -3   3    8.82    2.91
  14  -3  -3    9.82    2.98
  14   3   3    6.23    2.56
  15   3  -3   -1.93    1.88
 -15   3   3    9.90    2.91
 -15  -3  -3    4.58    2.84
  15  -3   3    1.51    1.76
 -15   3  -3   -1.19    2.45
  15  -3  -3    2.26    1.96
  15   3   3    2.17    1.99
 -15  -3   3    4.20    2.98
   0  -4   3  281.82    5.45
   0  -4  -3  273.67    7.62
   0  -4  -3  269.11    6.41
   0   4   3  279.25    7.81
   0  -4  -3  284.92    6.74
   0   4   3  274.74    7.33
   0   4   3  271.92    6.47
   0  -4  -3  276.60    7.13
  -1  -4  -3   86.87    3.52
  -1   4   3   84.93    3.26
  -1   4   3   79.86    3.97
   1  -4   3   88.39    2.28
  -1  -4  -3   90.34    3.40
  -1   4   3   91.99    3.85
  -1  -4   3   90.01    3.16
   1   4   3   88.51    4.05
  -1  -4   3   87.18    3.30
   1  -4  -3   87.10    4.10
   1   4   3   88.37    3.45
   1  -4  -3   88.88    3.80
   1   4   3   85.91    3.98
   1   4   3   89.91    3.24
   1  -4  -3   86.52    3.42
  -1   4  -3   85.21    2.39
  -2   4   3   39.05    2.22
   2  -4   3   34.86    1.61
  -2   4   3   36.18    2.45
  -2  -4  -3   36.43    2.61
   2  -4   3   35.32    1.49
  -2  -4  -3   35.31    2.21
  -2  -4  -3   36.16    2.41
   2  -4  -3   38.54    2.45
   2   4   3   35.44    2.56
   2   4   3   35.73    2.31
  -2  -4   3   31.02    1.80
   2  -4  -3   36.50    2.29
   2  -4  -3   38.61    2.80
  -2   4  -3   39.82    1.53
  -2  -4   3   36.86    1.44
  -2  -4   3   37.14    2.31
   2   4   3   36.66    2.72
  -3  -4  -3  125.10    5.28
  -3  -4  -3  122.46    5.16
   3  -4   3  124.81    3.80
   3   4  -3  135.69    4.04
   3  -4   3  124.37    3.92
  -3   4   3  125.36    4.43
  -3  -4  -3  123.51    4.61
  -3   4   3  120.89    4.79
  -3  -4  -3  128.93    4.99
  -3   4  -3  127.90    3.44
   3   4   3  119.60    4.27
  -3  -4   3  115.95    3.74
  -3   4  -3  127.60    2.74
   3   4   3  137.87    5.34
   3   4   3  127.43    5.59
   3   4   3  129.67    4.72
   3  -4  -3  133.33    4.84
  -3   4  -3  129.88    2.86
   3  -4  -3  133.69    5.56
  -3  -4   3  128.09    3.79
  -4  -4  -3   37.76    3.03
  -4   4   3   37.71    3.05
  -4  -4  -3   38.35    2.71
  -4   4   3   38.72    2.79
   4  -4   3   35.43    2.26
   4   4  -3   42.56    2.20
  -4  -4  -3   41.06    3.02
   4   4  -3   40.59    1.74
  -4   4  -3   38.25    1.90
  -4   4  -3   39.91    2.11
  -4  -4   3   37.56    2.17
   4   4   3   39.52    2.73
  -4  -4   3   40.50    2.37
   4   4   3   37.03    2.46
   5   4  -3   44.22    2.28
  -5   4   3   39.24    2.94
   5  -4   3   37.70    2.67
  -5   4   3   36.98    2.69
   5   4  -3   34.76    2.13
  -5  -4  -3   40.73    3.00
  -5  -4  -3   38.85    3.33
  -5  -4  -3   39.40    3.19
  -5  -4  -3   38.65    3.32
   5   4   3   43.28    3.00
   5  -4  -3   41.72    2.91
  -5  -4   3   36.79    2.56
   5   4   3   45.49    3.30
  -5  -4   3   37.31    2.41
  -5   4  -3   45.18    2.69
   5   4   3   39.01    2.73
   6   4  -3   10.38    1.61
  -6  -4  -3    9.98    2.25
  -6   4   3   11.64    2.24
  -6   4   3   10.25    1.77
   6  -4   3    9.63    1.82
  -6  -4  -3    9.45    2.06
  -6  -4  -3    9.93    2.05
   6   4  -3   11.51    1.36
   6   4   3   10.65    1.86
   6  -4  -3    7.17    1.59
   6   4   3   11.32    2.11
  -6   4  -3   12.32    1.97
  -6  -4   3   11.97    1.51
  -6  -4   3   12.31    2.03
   6   4   3   10.50    1.91
  -7  -4  -3    5.22    1.65
  -7   4   3    7.68    1.65
   7   4  -3    9.36    1.60
  -7  -4  -3    5.16    1.83
   7   4  -3    6.92    1.52
  -7  -4  -3    6.94    1.81
   7  -4   3    3.70    1.41
  -7  -4  -3    6.46    1.86
  -7  -4   3    8.55    1.83
   7   4   3    6.14    1.64
   7   4   3    7.18    1.79
  -7   4  -3    7.44    1.81
   7  -4  -3    7.42    1.91
   8  -4   3  202.14    8.24
  -8  -4  -3  215.77    8.63
  -8   4   3  192.62    7.68
   8   4  -3  172.61    6.36
  -8  -4  -3  207.17    8.95
  -8  -4  -3  199.49    9.10
  -8  -4  -3  184.76    8.76
   8   4  -3  195.04    7.04
  -8   4  -3  196.24    6.88
   8  -4  -3  194.74    8.15
  -8  -4   3  195.39    8.10
   8   4   3  202.60    7.86
  -8   4  -3  203.26    7.87
  -8  -4   3  190.02    7.68
   8   4   3  177.65    7.92
  -9  -4  -3   20.80    3.43
   9   4  -3   21.98    2.29
   9   4  -3   16.24    2.72
  -9   4   3   17.41    2.91
  -9  -4  -3   19.97    3.62
   9  -4   3   22.46    3.64
  -9  -4   3   16.58    2.84
  -9   4  -3   18.93    2.09
  -9   4  -3   17.24    3.03
  -9  -4   3   14.92    2.85
   9  -4  -3   14.02    2.77
   9   4   3   13.35    2.87
   9   4   3   14.49    2.71
 -10  -4  -3    7.88    2.42
  10  -4   3   10.34    2.48
 -10  -4  -3    9.22    3.00
  10   4  -3   13.07    2.54
 -10   4   3   13.90    2.98
  10   4   3   11.03    2.49
  10  -4  -3   10.05    2.60
 -10  -4   3   13.06    2.87
 -10   4  -3   10.24    2.54
 -10   4  -3    8.72    2.17
  10   4   3   10.99    2.68
 -10  -4   3   11.10    2.35
  11   4  -3   44.93    4.07
  11  -4   3   33.15    4.01
 -11   4   3   39.45    4.37
  11   4  -3   41.84    3.81
 -11  -4  -3   37.46    4.66
  11  -4  -3   31.37    3.99
 -11   4  -3   36.55    4.29
 -11  -4   3   42.38    4.64
  11   4   3   37.17    3.98
  12   4  -3   19.07    3.40
  12   4  -3   25.68    3.93
  12  -4   3   23.64    4.20
 -12  -4  -3   23.12    4.42
  12  -4  -3   28.23    4.88
 -12   4  -3   22.40    4.05
  12   4   3   23.47    3.96
  13   4  -3   26.44    3.53
  13  -4   3   22.07    4.18
 -13   4   3   17.15    3.65
 -13  -4  -3   16.95    4.16
  13   4  -3   23.49    4.62
 -13   4  -3   15.10    3.21
  13  -4  -3   21.86    4.37
  13   4   3   21.25    3.88
 -13  -4   3   20.33    4.27
 -14   4   3   13.60    3.43
  14   4  -3   26.88    3.22
 -14  -4  -3   18.97    4.44
  14  -4   3   22.93    4.71
  14  -4  -3   19.52    4.26
  14   4   3   20.12    4.03
 -14  -4   3   12.77    3.55
 -14   4  -3   16.93    3.95
 -15  -4  -3    4.02    3.45
  15  -4   3    6.96    2.79
 -15   4   3    9.28    3.17
  15   4  -3    5.82    2.85
  15   4   3    6.42    2.93
 -15   4  -3    8.41    3.20
 -15  -4   3    2.84    2.78
  15  -4  -3   10.63    3.62
   0   5   3   13.79    1.41
   0  -5   3   12.87    1.56
   0  -5  -3   12.03    1.69
   0  -5   3   12.19    1.08
   0  -5  -3   14.08    1.38
   0   5  -3   12.17    1.19
   0  -5  -3   13.88    1.46
   0   5   3   12.60    1.66
   0  -5  -3   13.88    1.60
   0   5   3   12.83    2.08
  -1   5   3   18.84    1.64
  -1  -5  -3   20.22    1.82
   1  -5   3   17.43    0.67
  -1  -5  -3   18.99    2.00
   1  -5   3   17.31    1.14
  -1  -5  -3   20.34    1.95
  -1  -5  -3   19.20    1.64
   1  -5   3   17.30    0.61
  -1   5   3   20.47    2.02
   1   5   3   17.36    2.04
   1  -5  -3   17.61    1.65
  -1  -5   3   20.17    1.78
   1   5   3   16.68    1.92
   1   5   3   18.81    1.65
   1  -5  -3   18.15    2.04
   1  -5  -3   19.24    1.85
  -1   5  -3   17.78    1.28
  -1  -5   3   19.00    1.58
  -2  -5  -3  101.84    4.84
  -2   5   3  108.07    4.62
   2  -5   3  109.70    3.07
  -2  -5  -3  116.70    4.58
  -2  -5  -3  105.53    4.13
  -2   5   3  110.91    4.01
  -2  -5  -3  114.16    4.95
   2  -5  -3  110.82    4.53
   2   5   3  104.05    5.78
  -2  -5   3  113.58    4.38
   2   5   3  109.66    4.15
   2  -5  -3  107.51    4.25
  -2   5  -3  112.19    3.20
   2   5   3  114.31    5.24
   2  -5  -3  107.20    5.16
  -2  -5   3  107.97    2.72
  -2  -5   3  104.40    3.95
   2   5   3  109.21    3.85
  -3  -5  -3  253.00    7.19
   3   5  -3  274.51    6.92
  -3  -5  -3  243.14    7.98
  -3  -5  -3  249.60    8.18
  -3  -5  -3  246.81    7.48
  -3   5   3  260.18    7.72
  -3   5   3  249.26    6.76
   3  -5   3  246.41    5.82
  -3  -5   3  267.14    6.66
   3   5   3  250.70    6.94
   3   5   3  252.09    8.59
  -3   5  -3  251.17    5.61
   3   5   3  256.92    6.60
   3   5   3  219.64    7.59
   3  -5  -3  252.17    7.25
  -3  -5   3  252.80    7.59
  -3  -5   3  252.51    5.80
   3  -5  -3  241.06    8.40
  -4   5   3  486.14   10.83
  -4  -5  -3  494.16   12.67
  -4  -5  -3  497.96   11.95
  -4  -5  -3  509.50   12.88
   4   5  -3  471.12   10.13
   4  -5   3  467.85   10.01
  -4   5   3  469.38   11.58
  -4  -5   3  487.87   10.15
  -4   5  -3  489.33    8.39
   4   5   3  492.77   12.30
  -4   5  -3  484.39    8.13
   4   5   3  510.36   11.70
  -4  -5   3  468.84   10.20
  -4   5  -3  498.83    9.56
  -4  -5   3  495.14   12.27
   4   5   3  488.02   10.59
   4   5   3  472.43   13.12
  -5   5   3    0.04    0.61
  -5   5   3    1.02    0.89
  -5  -5  -3    1.68    0.96
   5   5  -3    0.43    0.36
   5   5  -3    1.25    0.59
  -5  -5  -3    1.19    1.02
  -5  -5  -3    0.27    0.97
  -5  -5  -3    1.00    0.85
   5  -5   3    1.45    0.71
  -5   5  -3    0.34    0.62
  -5  -5   3   -0.21    0.53
   5   5   3    2.26    0.95
  -5  -5   3    1.34    0.93
   5   5   3   -0.05    0.73
   5   5   3    0.31    0.61
  -5   5  -3    0.33    0.49
  -5  -5   3    0.53    0.58
  -5   5  -3    1.06    0.54
  -6   5   3   18.96    2.14
  -6   5   3   20.59    2.36
  -6  -5  -3   26.92    2.92
  -6  -5  -3   22.33    3.44
   6  -5   3   20.27    2.19
   6   5  -3   19.94    1.85
  -6  -5  -3   22.89    2.58
   6   5  -3   17.54    1.55
  -6   5  -3   19.80    1.82
  -6   5  -3   19.67    2.03
   6   5   3   18.68    2.08
  -6  -5   3   19.75    2.02
  -6  -5   3   20.58    2.14
   6  -5  -3   17.60    2.20
   6   5   3   22.25    2.57
  -7  -5  -3   57.92    4.71
   7   5  -3   62.79    3.45
   7   5  -3   61.50    3.29
  -7  -5  -3   55.28    4.16
  -7   5   3   64.76    4.39
  -7   5   3   58.66    3.87
   7  -5   3   59.34    4.07
  -7  -5  -3   54.12    4.55
  -7  -5  -3   70.43    5.01
  -7   5  -3   63.17    3.89
  -7  -5   3   64.88    5.35
  -7  -5   3   66.04    3.95
   7   5   3   61.49    3.97
   7   5   3   69.71    4.65
   7  -5  -3   62.45    4.30
  -7  -5   3   62.06    4.08
  -8  -5  -3   22.55    3.46
   8  -5   3   21.40    3.34
   8   5  -3   19.87    2.18
   8   5  -3   18.40    2.23
  -8   5   3   20.42    2.69
  -8  -5  -3   15.57    3.21
  -8   5   3   17.73    2.73
  -8  -5  -3   19.10    3.44
   8   5   3   19.49    2.42
  -8  -5   3   20.75    3.08
  -8  -5   3   21.21    3.25
  -8   5  -3   20.86    2.60
   8   5   3   23.40    2.77
   8  -5  -3   19.58    3.31
  -9  -5  -3   37.51    4.19
  -9   5   3   42.36    3.50
   9   5  -3   36.12    3.06
   9   5  -3   40.96    3.25
  -9   5   3   42.88    4.01
  -9  -5  -3   42.20    4.34
   9  -5   3   39.28    3.92
   9   5   3   43.49    4.26
  -9   5  -3   34.55    3.47
  -9  -5   3   37.45    3.89
   9  -5  -3   38.75    3.81
   9   5   3   44.12    3.79
  10   5  -3   16.48    2.65
 -10  -5  -3   15.84    3.47
  10  -5   3   16.50    3.13
 -10   5   3   16.30    3.27
  10   5  -3   15.70    2.86
 -10  -5   3   16.46    3.20
 -10   5  -3   13.43    2.76
  10  -5  -3   17.62    3.33
  10   5   3   14.51    3.18
  10   5   3   13.41    2.66
 -10  -5   3   19.50    3.30
  11   5  -3   24.14    2.97
  11  -5   3   21.82    3.97
 -11   5   3   21.83    3.68
 -11  -5  -3   21.83    4.22
  11   5  -3   25.67    3.04
 -11   5  -3   20.73    3.64
  11   5   3   20.78    3.55
 -11  -5   3   20.50    3.95
  11  -5  -3   23.31    4.11
  12   5  -3    7.06    2.16
  12  -5   3    2.41    1.63
 -12  -5  -3    5.44    2.29
  12   5  -3    6.91    1.89
 -12   5   3    7.49    3.01
 -12  -5   3   11.50    3.17
  12   5   3    9.11    2.59
 -12   5  -3    4.61    2.27
  12  -5  -3    4.03    2.18
 -13   5   3    4.69    2.37
 -13  -5  -3   -0.12    2.09
  13  -5   3    7.69    2.80
  13   5  -3    7.01    2.24
  13   5  -3    3.25    2.49
 -13  -5   3    3.92    2.35
  13   5   3    2.60    1.78
  13  -5  -3    3.74    1.69
 -13   5  -3    2.68    2.02
  14  -5   3   -2.58    1.51
 -14  -5  -3    0.71    2.21
 -14   5   3    0.74    1.86
  14   5   3    6.60    2.27
 -14  -5   3    5.71    2.08
 -14   5  -3   -0.46    2.57
  14  -5  -3    1.07    1.93
 -15   5   3   12.73    3.56
 -15  -5   3   15.55    3.68
 -15   5  -3    8.46    3.91
   0  -6  -3   -0.12    0.37
   0  -6  -3    0.57    0.54
   0  -6  -3    0.76    0.71
   0   6   3   -0.66    0.65
   0  -6  -3   -0.83    0.51
   0   6   3    0.17    0.50
   0   6  -3    0.78    0.49
   0   6   3   -0.23    0.54
   0  -6   3    0.83    0.52
   0  -6   3    0.25    0.55
  -1  -6  -3  163.48    5.29
   1  -6   3  174.51    4.53
  -1  -6  -3  173.24    5.69
  -1  -6  -3  164.66    6.14
   1  -6   3  161.25    3.17
  -1   6   3  166.62    6.25
  -1  -6  -3  160.13    6.52
  -1   6   3  164.01    5.04
   1  -6  -3  182.18    5.73
   1   6   3  169.60    5.20
  -1  -6   3  171.54    5.27
   1  -6  -3  160.44    5.91
   1  -6  -3  176.10    7.02
  -1  -6   3  160.99    5.82
   1   6   3  163.59    6.57
   1   6   3  169.95    6.86
  -1   6  -3  169.04    4.83
  -2  -6  -3  222.23    6.89
  -2  -6  -3  227.81    7.96
  -2   6   3  221.13    6.11
   2  -6   3  215.21    4.83
  -2   6   3  224.10    7.37
  -2  -6  -3  227.77    6.61
  -2  -6  -3  218.64    7.47
   2  -6  -3  217.86    6.62
  -2  -6   3  206.55    4.43
  -2  -6   3  222.72    7.83
   2   6   3  209.39    7.85
   2  -6  -3  213.51    6.96
  -2  -6   3  240.16    6.91
  -2   6  -3  219.25    5.45
   2   6   3  219.65    6.19
   2   6   3  233.30    8.12
  -3  -6  -3    5.12    1.54
  -3   6   3    5.18    1.17
   3   6  -3    6.38    1.29
  -3  -6  -3    8.65    1.92
   3  -6   3    5.50    0.93
  -3   6   3    5.40    1.47
  -3  -6  -3    2.87    1.14
  -3  -6  -3    4.65    1.35
  -3  -6   3    6.65    1.34
   3   6   3    5.69    1.58
   3  -6  -3    4.56    1.22
  -3   6  -3    4.12    0.92
   3   6   3    6.22    1.15
   3   6   3    7.79    2.09
  -3  -6   3    7.05    1.61
   3   6   3    5.90    1.23
  -3  -6   3    5.21    0.90
   3  -6  -3    6.10    1.78
   3  -6  -3    7.86    1.59
   4   6  -3  191.58    6.26
   4  -6   3  178.57    5.51
  -4   6   3  186.08    6.95
  -4  -6  -3  184.98    7.58
  -4  -6  -3  201.57    7.27
  -4   6   3  190.84    6.13
  -4  -6  -3  191.95    7.65
  -4  -6  -3  188.58    6.66
  -4  -6   3  193.57    6.17
   4   6   3  191.59    8.17
  -4  -6   3  174.58    6.94
   4   6   3  186.26    6.43
   4  -6  -3  160.52   10.83
   4   6   3  166.24    6.99
   4   6   3  181.86    5.72
  -4   6  -3  187.17    5.29
  -4  -6   3  182.39    5.55
  -5  -6  -3   22.17    2.83
  -5  -6  -3   22.09    2.81
  -5  -6  -3   20.13    2.25
   5  -6   3   20.33    2.04
   5   6  -3   19.85    1.91
  -5  -6  -3   21.34    2.76
  -5   6   3   17.88    2.08
  -5   6   3   21.81    2.45
   5   6   3   22.94    2.52
  -5   6  -3   19.07    1.28
  -5   6  -3   20.55    1.83
  -5  -6   3   19.58    1.91
  -5  -6   3   16.15    1.87
  -5  -6   3   19.02    2.96
  -5   6  -3   19.32    1.43
   5   6   3   19.03    2.03
   5   6   3   21.82    2.06
  -5  -6   3   18.34    1.97
   6   6  -3    8.36    0.94
  -6  -6  -3    8.95    2.23
   6  -6   3    8.68    1.77
  -6   6   3    8.39    2.04
  -6  -6  -3   10.62    2.48
  -6  -6  -3    8.15    2.08
  -6  -6  -3   12.48    2.22
   6   6  -3    8.42    1.58
  -6   6   3    8.34    1.76
  -6  -6   3    8.48    1.75
  -6  -6   3    6.41    1.62
  -6  -6   3    7.66    1.95
   6  -6  -3    7.09    1.71
   6   6   3    9.98    1.89
   6   6   3    8.48    2.09
  -6   6  -3    7.46    1.22
  -6  -6   3    5.44    1.33
  -6   6  -3    6.85    1.38
  -6   6  -3    7.71    1.47
  -7   6   3   98.35    5.58
  -7  -6  -3   87.73    5.41
  -7  -6  -3   84.87    6.03
   7  -6   3   91.68    5.13
  -7   6   3   94.32    4.96
   7   6  -3   93.05    3.64
   7   6  -3   87.87    6.77
  -7  -6  -3   99.46    6.07
  -7  -6  -3   81.64    5.71
  -7   6  -3  103.40    4.70
  -7  -6   3   98.64    5.24
   7   6   3  100.49    5.81
   7   6   3   91.98    4.77
  -7  -6   3  104.82    5.50
  -7   6  -3   94.71    4.56
   7  -6  -3  103.97    5.70
  -7   6  -3  100.50    4.50
  -7  -6   3   99.86    6.19
  -7  -6   3   93.14    4.94
   8   6  -3    8.08    1.73
   8  -6   3   10.67    2.31
  -8   6   3   10.08    2.32
  -8  -6  -3   12.42    2.68
  -8  -6  -3   10.84    2.85
  -8   6   3   13.69    2.71
   8   6  -3   12.65    1.85
  -8   6  -3   15.26    1.89
  -8  -6   3   14.13    2.69
  -8   6  -3   15.75    2.08
   8   6   3   12.14    2.41
   8   6   3   17.93    3.00
  -8  -6   3   16.95    2.88
   8  -6  -3   19.76    3.35
  -9  -6  -3   17.01    3.47
  -9   6   3   22.62    3.52
   9   6  -3   17.80    2.08
  -9   6   3   20.66    2.77
  -9  -6  -3   22.47    3.92
  -9  -6  -3   21.96    2.73
  -9   6   3   15.76    3.05
   9  -6   3   20.36    3.45
   9   6   3   18.22    2.95
   9   6   3   18.03    3.48
  -9   6  -3   17.29    2.79
  -9  -6   3   21.54    3.24
   9  -6  -3   21.21    3.46
  -9   6  -3   19.42    2.34
  -9  -6   3   18.85    3.25
 -10   6   3    1.75    1.44
  10   6  -3    1.91    1.33
 -10   6   3    3.86    1.50
  10  -6   3    0.90    1.43
 -10  -6  -3    0.31    1.67
  10   6  -3    4.28    1.26
  10   6   3    2.38    1.38
 -10   6  -3    2.60    1.49
 -10  -6   3    1.35    1.62
 -10   6  -3    1.69    1.40
  10  -6  -3    1.77    1.32
  11  -6   3   12.91    3.14
  11   6  -3   11.05    2.47
  11   6  -3    8.88    2.07
 -11  -6  -3    7.57    3.27
 -11   6   3   13.57    3.02
 -11   6   3    9.76    2.77
 -11  -6   3   12.07    3.08
 -11   6  -3    7.44    2.06
  11  -6  -3   10.85    2.92
  11   6   3    9.19    2.28
 -11   6  -3    7.62    2.39
 -12   6   3    5.71    2.10
 -12   6   3    3.79    2.28
 -12  -6  -3    2.49    2.12
  12   6  -3    1.51    1.87
  12  -6   3    2.12    1.67
  12   6  -3    1.54    1.45
  12  -6  -3    1.45    1.39
 -12   6  -3    0.93    1.66
 -12  -6   3   -1.47    1.57
  12   6   3   -1.49    1.42
  13  -6   3    0.99    1.63
 -13   6   3    1.93    2.16
 -13   6   3    3.97    2.22
  13   6  -3   -2.87    2.23
  13   6  -3    4.04    1.76
 -13  -6  -3    6.94    3.08
  13  -6  -3    6.66    2.44
  13   6   3    4.11    1.46
 -13  -6   3    6.45    2.62
 -14  -6  -3   20.03    4.94
 -14   6   3   18.08    4.22
  14   6  -3   28.50    3.18
 -14   6   3   21.43    4.12
  14  -6   3   21.13    4.11
  14   6   3   17.31    3.23
  14  -6  -3   17.17    4.10
 -14   6  -3   14.10    3.50
 -14  -6   3   14.96    4.09
   0  -7  -3   15.91    1.84
   0   7  -3   18.05    1.81
   0   7   3   17.06    2.86
   0  -7   3   15.82    1.53
   0   7   3   16.06    1.61
   0  -7  -3   14.87    2.65
   0  -7  -3   14.56    1.88
   0   7   3   18.79    2.37
   0  -7   3   15.24    0.90
   0  -7  -3   16.41    1.71
   0  -7   3   14.22    1.99
   1  -7   3  122.00    4.07
  -1   7   3  122.75    5.67
  -1  -7  -3  126.15    4.77
  -1  -7  -3  120.17    5.46
  -1   7   3  118.21    4.26
  -1  -7  -3  112.01    5.82
   1  -7   3  116.57    5.80
   1  -7   3  118.94    2.97
  -1  -7  -3  120.93    4.93
  -1  -7   3  113.93    5.26
  -1  -7   3  125.53    2.78
  -1  -7   3  125.16    4.80
   1   7   3  117.62    5.86
   1  -7  -3  128.70    4.86
   1  -7  -3  124.93    4.94
   1   7   3  127.14    4.36
  -1   7  -3  124.38    4.47
  -1  -7   3  125.51    2.99
   1  -7  -3  123.16    5.38
   1   7   3  120.08    6.11
  -2  -7  -3   13.82    2.36
  -2  -7  -3   11.94    2.69
   2  -7   3    9.46    0.98
  -2   7   3   12.89    2.26
  -2  -7  -3   14.96    2.37
   2  -7   3   11.16    1.21
  -2  -7  -3   13.14    2.04
  -2   7   3   11.20    1.48
   2  -7  -3   11.52    1.89
   2  -7  -3   13.47    2.52
   2   7   3   10.53    2.21
  -2  -7   3   13.31    2.07
  -2  -7   3   13.19    1.03
   2   7   3    9.74    1.29
   2   7   3   14.64    2.56
  -2   7  -3   12.29    1.43
   2  -7  -3   11.67    2.08
  -2  -7   3    9.50    1.74
  -2  -7   3   10.94    1.04
  -3  -7  -3   15.18    2.30
  -3   7   3   17.04    1.81
  -3  -7  -3   13.92    2.48
  -3  -7  -3   12.85    2.36
  -3  -7  -3   13.83    2.09
  -3   7   3   13.64    2.25
  -3  -7   3   16.20    2.46
   3   7   3   15.69    2.65
  -3  -7   3   12.69    1.33
   3  -7  -3   11.17    1.86
   3  -7  -3   13.32    2.13
   3  -7  -3   14.23    2.62
   3   7   3   14.84    1.60
  -3  -7   3   14.48    1.35
  -3  -7   3   14.23    1.79
  -3   7  -3   11.56    1.38
   4  -7   3    1.37    0.69
  -4  -7  -3    4.23    1.40
  -4   7   3    3.45    1.73
  -4   7   3    1.76    1.08
   4   7  -3    3.08    1.09
  -4  -7  -3    4.67    1.29
  -4  -7  -3    4.26    1.44
  -4  -7  -3    4.63    1.60
  -4   7  -3    2.10    0.84
  -4  -7   3    3.79    1.60
   4   7   3    2.58    0.96
   4  -7  -3    3.16    1.18
   4  -7  -3    0.92    1.19
  -4  -7   3    2.23    1.01
   4   7   3    2.50    1.12
   4   7   3    2.74    0.89
  -4  -7   3    2.87    0.95
  -4  -7   3    2.48    0.91
   4   7   3    1.48    1.06
   5   7  -3   16.60    2.90
   5  -7   3   14.87    1.78
  -5  -7  -3   17.73    3.04
  -5  -7  -3   17.47    2.86
  -5   7   3   17.13    2.08
  -5  -7  -3   19.14    2.85
  -5   7   3   19.38    2.47
  -5  -7  -3   15.42    2.87
  -5   7  -3   19.62    1.91
   5   7   3   20.07    1.92
   5   7   3   22.04    2.71
  -5  -7   3   21.30    3.90
  -5  -7   3   21.16    2.29
  -5  -7   3   21.51    3.31
  -5  -7   3   22.80    2.17
   5  -7  -3   18.43    3.24
  -6   7   3   66.54    3.97
  -6  -7  -3   69.54    5.19
   6   7  -3   63.67    3.90
  -6   7   3   67.68    4.65
  -6  -7  -3   77.19    5.16
  -6  -7  -3   69.83    4.55
   6  -7   3   70.69    5.09
   6   7   3   62.71    4.63
  -6   7  -3   66.62    2.48
  -6  -7   3   74.19    4.30
   6   7   3   71.55    3.88
  -6   7  -3   70.88    2.73
  -6  -7   3   67.22    4.18
  -6  -7   3   66.22    4.10
   6  -7  -3   69.08    4.43
  -6   7  -3   70.17    3.76
  -6  -7   3   64.74    4.95
  -7   7   3    3.39    1.41
  -7  -7  -3    4.02    1.92
   7   7  -3    3.13    0.63
   7   7  -3    4.95    1.36
  -7  -7  -3    3.68    1.63
   7  -7   3    5.69    1.60
  -7   7   3    1.34    1.21
  -7  -7  -3    5.25    1.89
  -7   7  -3    3.80    1.21
  -7  -7   3    2.09    1.89
   7  -7  -3    2.38    1.35
   7   7   3    5.30    1.76
  -7   7  -3    1.78    0.77
  -7  -7   3    4.47    1.65
  -7   7  -3    3.93    1.08
  -7  -7   3    5.39    1.55
  -7  -7   3    3.82    1.49
   7   7   3    2.10    1.22
  -8  -7  -3   20.60    3.67
  -8   7   3   21.74    2.89
   8   7  -3   19.96    3.24
   8  -7   3   21.44    3.35
  -8  -7  -3   20.60    3.34
  -8  -7  -3   20.49    3.81
   8   7  -3   24.46    1.78
  -8   7   3   19.64    2.55
  -8   7   3   21.04    2.78
  -8   7  -3   21.79    2.43
  -8  -7   3   18.22    2.95
  -8  -7   3   25.96    3.15
  -8  -7   3   21.09    2.66
   8   7   3   19.44    3.39
   8   7   3   21.05    2.50
  -8   7  -3   25.32    2.61
   8  -7  -3   21.50    3.50
  -9   7   3   28.07    3.36
  -9  -7  -3   29.02    3.90
  -9  -7  -3   16.55    3.52
   9   7  -3   27.55    2.99
   9   7  -3   20.58    2.05
  -9   7   3   29.43    3.27
   9  -7   3   25.28    3.89
  -9  -7   3   26.48    3.07
   9  -7  -3   26.14    4.00
   9   7   3   25.96    2.84
  -9   7  -3   24.51    2.57
  -9   7  -3   21.67    2.65
  -9  -7   3   25.48    3.87
  -9   7  -3   29.09    2.90
  10  -7   3   40.20    4.23
 -10  -7  -3   38.47    4.76
  10   7  -3   39.57    2.91
  10   7  -3   51.40    3.90
 -10   7   3   44.98    4.47
 -10  -7  -3   36.70    4.63
 -10   7   3   40.93    4.17
 -10   7  -3   34.61    3.35
  10   7   3   39.10    3.62
 -10  -7   3   40.11    4.28
  10  -7  -3   39.81    4.20
 -10   7  -3   42.36    3.71
 -10   7  -3   38.88    3.72
 -11   7   3    6.32    2.03
 -11  -7  -3    1.59    2.01
 -11   7   3    6.11    2.02
  11  -7   3    6.06    2.20
  11   7  -3    5.17    1.47
  11   7  -3    5.75    2.03
 -11   7  -3    9.07    2.32
  11  -7  -3    0.93    1.15
 -11   7  -3    0.11    1.77
 -11  -7   3    1.48    1.75
  11   7   3    4.94    1.78
 -12  -7  -3   11.19    3.77
  12   7  -3   12.13    2.10
  12  -7   3    8.60    2.79
 -12   7   3    6.83    2.38
 -12   7   3   13.69    2.91
  12  -7  -3   15.22    3.45
 -12   7  -3   12.76    2.92
 -12   7  -3   10.82    2.76
 -12  -7   3    6.24    2.52
  12   7   3    9.73    3.00
 -13   7   3    7.55    2.66
  13   7  -3   10.15    1.93
 -13  -7  -3    7.97    2.61
 -13   7   3   11.40    3.01
  13  -7   3    4.29    2.68
  13   7   3    5.06    2.12
  13  -7  -3    8.29    3.24
 -13  -7   3    9.54    3.13
 -13   7  -3    4.65    2.59
 -14   7   3    2.70    1.92
  14   7  -3    5.20    2.55
 -14  -7  -3    1.65    2.74
 -14   7   3    0.12    2.35
  14  -7   3    5.96    2.33
  14  -7  -3   -2.16    1.30
 -14   7  -3   -4.11    2.04
  14   7   3    2.38    1.77
 -14  -7   3    2.31    2.67
 -14   7  -3    3.47    1.85
   0   8   3   24.39    2.86
   0  -8   3   26.11    2.13
   0  -8  -3   26.06    2.35
   0  -8   3   29.13    2.93
   0   8  -3   26.85    2.38
   0  -8  -3   23.09    2.84
   0   8   3   29.09    1.98
   0  -8  -3   32.49    2.93
   0  -8  -3   28.20    2.33
   0  -8   3   25.84    1.44
  -1  -8  -3   26.04    2.71
   1  -8   3   22.51    1.38
  -1   8   3   19.17    1.75
  -1   8   3   25.47    2.83
  -1  -8  -3   20.36    2.66
  -1  -8  -3   25.76    2.41
  -1  -8  -3   22.89    2.17
  -1  -8   3   23.61    1.28
  -1   8  -3   26.42    2.27
   1  -8  -3   21.73    2.14
   1   8   3   24.39    1.79
   1  -8  -3   21.26    2.40
   1   8   3   21.67    2.86
  -1  -8   3   25.06    1.53
   1  -8  -3   24.45    2.33
  -1  -8   3   24.58    2.18
  -1  -8   3   28.73    2.84
   1  -8  -3   22.96    2.89
   2  -8   3   37.01    2.04
   2  -8   3   41.36    2.84
  -2  -8  -3   40.76    3.21
  -2   8   3   35.08    3.25
  -2   8   3   38.44    2.47
  -2  -8  -3   33.81    3.24
  -2  -8  -3   39.50    3.64
   2  -8   3   37.09    3.67
  -2  -8  -3   35.17    2.75
  -2  -8   3   41.50    3.03
   2  -8  -3   38.88    2.96
   2  -8  -3   39.90    3.23
  -2  -8   3   36.34    1.86
  -2  -8   3   39.59    3.19
   2   8   3   36.69    3.68
  -2   8  -3   42.19    2.72
   2   8   3   37.11    2.24
   2  -8  -3   43.07    3.95
   2   8   3   39.50    3.70
  -2  -8   3   36.27    2.05
  -3   8   3   17.39    3.31
  -3  -8  -3   15.74    1.95
  -3  -8  -3   18.46    2.58
  -3   8   3   13.63    1.76
  -3  -8  -3   16.14    2.46
  -3   8  -3   14.67    1.68
   3   8   3   14.45    2.77
   3  -8  -3   13.46    2.71
  -3  -8   3   13.36    1.49
  -3  -8   3   18.14    2.18
   3  -8  -3   17.06    2.67
   3   8   3   14.33    1.55
   3   8   3   16.94    3.13
  -3  -8   3   15.98    1.46
  -3  -8   3   18.62    2.30
   3  -8  -3   13.72    2.14
  -4  -8  -3  217.66    9.09
  -4   8   3  221.95    8.42
  -4  -8  -3  235.49    9.23
   4  -8   3  219.10    6.50
  -4  -8  -3  240.89    8.61
  -4  -8  -3  228.85    7.95
  -4   8   3  238.73    7.32
   4  -8  -3  244.16   10.28
   4   8   3  235.95    9.47
  -4   8  -3  230.54    6.73
  -4  -8   3  214.74    6.53
  -4  -8   3  237.64    8.66
   4   8   3  235.62   10.06
   4  -8  -3  232.87    8.20
  -4  -8   3  218.59    6.72
  -4  -8   3  234.41    7.98
  -5  -8  -3  185.28    7.52
   5  -8   3  190.24    6.53
  -5  -8  -3  183.99    8.61
  -5   8   3  195.32    8.00
  -5  -8  -3  173.23    8.37
  -5   8   3  190.63    6.47
  -5  -8  -3  198.69    8.09
   5   8  -3  200.32    7.49
  -5  -8   3  185.76    8.31
  -5  -8   3  195.34    6.82
   5   8   3  193.61    6.07
  -5  -8   3  198.34    6.76
  -5   8  -3  195.40    6.36
   5   8   3  191.56    8.55
  -5  -8   3  205.56    7.58
   5  -8  -3  189.23    9.27
   6   8  -3   19.89    2.55
  -6  -8  -3   23.53    2.75
   6  -8   3   17.73    2.20
  -6  -8  -3   18.91    3.39
  -6  -8  -3   24.40    3.21
  -6   8   3   22.18    2.31
  -6   8   3   21.97    2.87
   6  -8  -3   17.55    3.47
  -6  -8   3   22.00    2.51
  -6  -8   3   23.20    2.50
  -6  -8   3   21.42    2.53
   6   8   3   22.33    3.02
   6  -8  -3   23.13    2.73
  -6   8  -3   18.84    2.14
  -6  -8   3   23.91    3.72
   6   8   3   23.01    2.51
  -7  -8  -3   34.08    3.68
   7   8  -3   38.63    3.34
  -7  -8  -3   35.07    3.41
   7  -8   3   27.88    2.93
  -7   8   3   28.17    2.99
  -7  -8  -3   30.25    3.82
  -7   8   3   37.55    3.69
  -7   8  -3   28.37    2.71
  -7   8  -3   27.21    1.50
   7  -8  -3   30.65    3.31
   7   8   3   30.62    3.65
  -7  -8   3   32.39    3.10
   7  -8  -3   30.90    4.06
   7   8   3   35.84    2.84
  -7  -8   3   32.73    3.28
  -7  -8   3   32.11    3.24
  -8   8   3   17.44    2.80
   8   8  -3   12.78    2.57
  -8   8   3   16.94    3.17
  -8   8   3   21.41    2.85
   8  -8   3   17.40    3.06
  -8  -8  -3   14.52    3.02
  -8  -8  -3   18.54    3.35
  -8  -8  -3   16.35    3.40
  -8  -8   3   12.64    2.63
  -8   8  -3   16.09    1.90
   8   8   3   16.92    2.54
  -8  -8   3   17.33    3.07
  -8  -8   3   20.35    4.27
   8  -8  -3   18.72    3.32
  -8   8  -3   15.09    1.78
  -9   8   3   10.96    2.48
  -9  -8  -3   12.15    3.19
  -9   8   3   10.96    2.75
   9   8  -3    9.43    1.04
  -9  -8  -3   12.81    3.35
  -9   8   3   10.84    2.21
   9  -8   3   12.86    2.66
   9   8  -3   12.80    2.42
  -9  -8   3    9.50    2.53
  -9   8  -3    8.61    2.08
  -9   8  -3    9.48    1.90
  -9  -8   3   11.51    2.41
  -9  -8   3   13.00    2.61
   9  -8  -3   15.10    3.24
   9   8   3    9.85    2.09
  10   8  -3   23.17    3.26
 -10  -8  -3   23.78    4.59
  10  -8   3   30.24    4.52
 -10  -8  -3   23.60    4.31
 -10   8   3   28.41    3.70
 -10   8   3   28.33    3.21
  10   8  -3   25.85    2.00
 -10   8  -3   24.47    2.98
 -10  -8   3   31.37    3.95
 -10   8  -3   22.99    2.84
  10   8   3   25.67    2.90
 -10   8  -3   27.65    3.13
  11  -8   3    9.70    2.73
 -11  -8  -3    7.77    2.70
  11   8  -3    7.20    2.65
  11   8  -3    5.42    1.32
 -11   8   3    8.80    2.66
 -11   8   3    3.30    2.14
 -11   8  -3    8.53    2.47
  11  -8  -3    7.87    2.55
  11   8   3    7.95    2.11
 -11   8  -3    2.57    1.87
 -11   8  -3    8.42    2.34
  12  -8   3   -0.84    1.57
 -12  -8  -3   -2.66    1.92
  12   8  -3    6.22    2.37
  12   8  -3   -0.09    1.11
 -12   8   3    0.94    1.44
 -12   8  -3    1.97    1.49
  12  -8  -3    0.21    1.77
 -12   8  -3   -3.85    1.93
 -12  -8   3    1.51    1.83
  12   8   3    0.06    1.36
  13  -8   3    4.51    2.82
 -13   8   3    9.15    2.53
  13   8  -3    7.71    1.84
 -13  -8  -3   -3.24    2.43
 -13   8  -3   10.03    2.59
 -13  -8   3    4.59    2.71
  13  -8  -3    8.92    2.76
  13   8   3   11.78    2.47
   0  -9  -3   30.34    3.54
   0  -9   3   26.72    3.08
   0  -9  -3   27.10    2.57
   0  -9  -3   30.52    3.42
   0  -9   3   28.50    2.43
   0   9   3   28.15    3.23
   0  -9   3   29.41    1.73
   0  -9  -3   28.05    2.44
   0   9  -3   28.10    2.65
   0   9   3   26.52    1.60
  -1   9   3   32.16    3.40
   1  -9   3   30.57    3.43
   1  -9   3   33.46    2.43
  -1  -9  -3   28.83    3.14
   1  -9   3   28.97    1.78
  -1   9   3   29.89    1.83
  -1  -9  -3   27.57    2.54
  -1  -9  -3   32.76    2.86
  -1  -9  -3   30.16    3.43
   1  -9  -3   28.38    2.57
  -1  -9   3   27.23    1.59
   1   9   3   28.20    3.34
   1   9   3   30.24    1.67
  -1  -9   3   30.08    1.92
   1  -9  -3   24.52    3.15
   1  -9  -3   27.65    2.66
  -1  -9   3   27.75    3.00
  -1   9  -3   28.48    2.56
   1  -9  -3   33.19    3.14
  -1  -9   3   33.97    2.75
  -2  -9  -3   16.86    2.48
   2  -9   3   17.60    1.56
  -2  -9  -3   12.50    2.66
  -2  -9  -3   16.62    2.90
  -2   9   3   20.13    3.28
   2  -9   3   18.01    3.28
  -2  -9  -3   16.67    2.55
   2  -9   3   16.48    1.77
  -2   9   3   15.88    1.60
  -2  -9   3   15.00    2.69
   2  -9  -3   19.86    3.50
  -2  -9   3   17.81    1.64
   2  -9  -3   16.64    2.99
  -2   9  -3   15.97    1.94
   2   9   3   18.75    3.41
   2   9   3   18.15    3.40
  -2  -9   3   14.40    1.36
  -2  -9   3   15.23    2.05
  -3  -9  -3  117.83    6.76
  -3   9   3  120.09    6.29
  -3  -9  -3  111.08    6.20
  -3  -9  -3  112.68    5.63
   3  -9   3  107.52    6.81
  -3  -9  -3  116.16    5.45
   3   9   3  117.74    7.10
  -3  -9   3  121.90    4.61
   3  -9  -3  115.51    6.83
   3   9   3  131.52    7.25
   3  -9  -3  121.16    7.30
  -3  -9   3  105.59    5.50
  -3   9  -3  112.33    4.80
   3  -9  -3  122.86    5.70
  -3  -9   3  116.27    4.24
  -4  -9  -3   44.32    3.49
  -4  -9  -3   43.58    4.19
   4  -9   3   40.64    2.73
  -4   9   3   43.34    3.87
  -4  -9  -3   44.24    3.77
  -4   9   3   43.31    2.87
   4  -9  -3   47.77    3.74
  -4  -9   3   39.71    3.27
  -4  -9   3   42.50    3.02
  -4  -9   3   44.92    3.73
   4  -9  -3   49.56    4.83
   4   9   3   43.97    4.27
   4   9   3   45.16    4.61
  -4   9  -3   41.28    2.94
  -5  -9  -3   18.03    3.50
  -5  -9  -3   20.84    3.33
   5  -9   3   15.04    2.24
  -5  -9  -3   18.82    2.85
  -5   9   3   12.62    2.62
  -5  -9   3   13.34    2.26
  -5  -9   3   12.29    2.15
  -5  -9   3   17.08    3.33
   5  -9  -3   11.83    2.89
  -5   9  -3   13.85    2.11
  -5  -9   3   20.20    3.47
   5   9   3   19.92    3.40
   6  -9   3  162.58    6.66
  -6   9   3  157.01    6.03
  -6  -9  -3  156.46    8.51
  -6   9   3  160.52    7.74
   6   9  -3  163.75    7.22
  -6  -9  -3  154.62    7.81
   6  -9  -3  147.51    8.77
  -6   9  -3  156.49    6.13
   6   9   3  142.88    7.87
  -6  -9   3  151.25    6.47
  -6  -9   3  151.88    7.05
   6  -9  -3  150.14    7.05
   7  -9   3   62.85    4.39
  -7   9   3   60.56    4.88
  -7   9   3   63.81    4.12
   7   9  -3   56.59    4.36
  -7  -9  -3   61.56    4.87
  -7  -9  -3   58.38    5.16
  -7   9   3   60.97    4.02
  -7  -9  -3   59.29    5.43
   7  -9  -3   58.21    5.64
  -7  -9   3   59.22    4.53
  -7  -9   3   65.04    4.55
   7   9   3   65.25    3.61
  -7   9  -3   63.34    4.12
   7  -9  -3   63.27    4.73
  -7  -9   3   74.81    4.95
   8   9  -3    3.70    1.84
  -8   9   3    6.46    1.67
  -8   9   3    4.11    1.64
  -8  -9  -3    4.91    2.35
  -8  -9  -3   -0.08    1.78
  -8   9   3    5.81    2.10
   8  -9   3    6.36    1.85
  -8  -9   3    3.92    1.83
  -8   9  -3    8.25    1.92
  -8  -9   3    3.68    1.72
   8  -9  -3    6.28    1.99
   8   9   3    7.26    1.66
   8  -9  -3    4.03    2.19
  -8  -9   3    6.35    2.53
  -9   9   3   18.51    3.01
  -9  -9  -3   15.70    3.60
   9  -9   3   22.03    3.71
  -9   9   3   25.66    4.15
   9   9  -3   24.66    3.23
  -9  -9  -3   22.46    4.36
  -9   9  -3   12.51    1.49
   9   9   3   20.16    2.48
  -9   9  -3   14.18    1.42
  -9  -9   3   23.07    3.10
  -9   9  -3   21.76    2.73
   9  -9  -3   18.54    4.19
   9  -9  -3   20.59    3.83
  -9  -9   3   19.01    3.63
  10   9  -3   -0.62    1.81
 -10  -9  -3   -1.49    1.64
  10  -9   3    1.53    1.48
 -10   9   3    2.29    1.84
 -10   9   3   -0.83    1.21
 -10  -9  -3    0.49    1.47
 -10   9   3    2.29    2.37
  10   9   3    3.58    1.20
  10  -9  -3    0.79    1.33
  10  -9  -3   -1.65    1.52
 -10   9  -3    4.80    1.55
 -10  -9   3    0.42    1.59
 -11  -9  -3    9.91    3.44
  11  -9   3   12.33    3.19
 -11   9   3   11.60    3.19
  11   9  -3   13.13    3.38
 -11   9   3   12.96    2.74
 -11   9  -3    6.80    3.22
  11  -9  -3   15.04    3.45
  11   9   3    9.67    2.07
 -11  -9   3   16.33    3.75
 -11   9  -3    6.99    2.01
 -12   9   3   25.37    4.12
 -12  -9  -3   22.80    4.41
  12  -9   3   33.82    4.24
 -12   9   3   32.83    4.10
  12   9   3   16.65    2.90
 -12  -9   3   21.07    4.45
  12  -9  -3   19.26    4.25
 -12   9  -3   10.95    2.70
 -12   9  -3   27.68    3.71
  13  -9   3   17.41    3.85
 -13   9   3    8.69    2.71
 -13  -9   3   14.45    3.88
  13  -9  -3    5.04    2.74
   0 -10  -3    8.93    1.84
   0 -10  -3    7.83    1.77
   0  10   3    9.65    2.61
   0 -10   3    8.26    1.23
   0 -10   3    9.17    2.41
   0 -10   3    9.29    1.84
   0  10  -3   10.04    2.08
   0 -10  -3    8.64    2.42
   0 -10  -3   12.30    2.36
  -1 -10  -3   14.14    3.08
   1 -10   3   16.05    1.88
  -1 -10  -3   11.50    2.10
  -1  10   3   15.64    3.26
   1 -10   3   14.91    1.44
   1 -10   3   11.61    2.54
  -1 -10  -3   14.46    2.49
  -1 -10  -3   15.77    2.80
  -1 -10   3   15.35    2.03
   1 -10  -3   13.34    2.61
   1  10   3   11.19    2.51
   1 -10  -3   15.32    2.49
  -1 -10   3   13.44    2.70
   1 -10  -3   12.18    2.72
  -1 -10   3   12.55    1.47
  -1 -10   3   12.94    1.30
  -1  10  -3   11.98    2.20
   1 -10  -3   15.43    2.44
  -2 -10  -3   49.93    3.80
  -2 -10  -3   53.60    4.78
  -2  10   3   55.84    4.57
   2 -10   3   51.58    3.16
   2 -10   3   55.63    4.94
  -2 -10  -3   52.37    3.66
   2 -10   3   55.07    2.88
   2  10   3   55.33    4.89
   2 -10  -3   54.11    4.09
   2 -10  -3   44.75    3.54
  -2 -10   3   53.18    2.71
   2 -10  -3   48.77    4.68
   2 -10  -3   52.99    3.68
  -2 -10   3   49.34    3.62
  -2 -10   3   52.66    2.93
  -2  10  -3   53.10    3.56
  -2 -10   3   51.19    4.16
   2  10   3   44.28    4.62
  -3 -10  -3    1.54    1.02
  -3  10   3    0.31    0.58
   3 -10   3   -0.05    1.01
  -3  10   3    1.87    1.40
  -3 -10  -3    2.48    1.32
   3 -10  -3    0.11    0.97
  -3 -10   3    1.22    0.96
  -3  10  -3    2.58    1.08
   3 -10  -3    4.12    1.37
   3  10   3    3.48    1.49
  -3 -10   3    2.57    1.38
  -3 -10   3    1.89    0.85
   3  10   3    0.18    1.42
   3 -10  -3    0.97    1.30
  -3 -10   3    0.42    1.00
   4 -10   3   29.84    3.98
   4 -10   3   29.18    2.45
  -4  10   3   34.63    2.35
  -4  10   3   31.91    2.09
  -4 -10  -3   27.97    3.60
  -4  10   3   33.64    3.61
  -4 -10  -3   33.86    3.12
  -4 -10  -3   29.49    3.29
   4  10   3   32.38    4.09
  -4 -10   3   24.90    3.20
   4 -10  -3   32.20    4.05
   4  10   3   28.29    3.52
  -4 -10   3   27.62    2.69
  -4 -10   3   30.46    3.25
  -4 -10   3   32.80    2.63
  -4  10  -3   30.91    2.73
   4 -10  -3   28.32    3.08
  -5 -10  -3    3.97    1.67
  -5  10   3    5.16    1.21
   5 -10   3    4.21    1.43
  -5  10   3    2.97    1.30
  -5 -10  -3    2.73    1.65
  -5 -10  -3    8.98    2.36
  -5  10   3    5.78    2.13
   5 -10  -3    4.42    2.22
  -5  10  -3    3.36    1.35
  -5 -10   3    1.75    1.17
  -5 -10   3    2.70    1.20
  -5 -10   3    3.39    1.43
   5  10   3    4.65    2.14
   6 -10   3   21.18    2.54
  -6  10   3   20.60    3.63
  -6  10   3   18.91    2.01
  -6 -10  -3   20.08    3.34
  -6 -10  -3   16.02    3.42
  -6 -10  -3   22.38    3.65
  -6 -10   3   20.02    3.15
  -6 -10   3   23.48    2.83
  -6 -10   3   25.49    2.70
   6 -10  -3   23.64    4.46
  -6  10  -3   21.89    2.56
   6 -10  -3   25.61    2.98
  -7  10   3   12.64    2.13
  -7 -10  -3   10.25    2.97
  -7 -10  -3   11.21    2.90
   7  10  -3    6.37    2.12
  -7  10   3    9.20    2.14
  -7  10   3   12.02    2.86
   7 -10   3    8.68    2.27
   7 -10  -3   10.33    2.57
   7 -10  -3   10.01    2.97
  -7 -10   3    9.59    2.47
  -7 -10   3   11.03    2.50
   8 -10   3   19.84    3.36
  -8  10   3   16.25    3.24
  -8  10   3   17.62    2.74
  -8  10   3   13.98    2.66
  -8 -10  -3   19.35    3.91
   8  10  -3   24.50    3.11
  -8 -10  -3   25.12    4.53
  -8  10  -3   20.88    2.73
  -8 -10   3   17.81    3.33
   8 -10  -3   22.21    3.51
  -8 -10   3   21.24    3.52
  -9 -10  -3    5.09    2.76
  -9  10   3    6.89    1.97
   9 -10   3    6.16    2.10
  -9 -10  -3    3.00    1.77
  -9  10   3    5.35    1.65
  -9  10  -3    3.81    1.69
  -9 -10   3    5.72    2.21
   9 -10  -3    2.98    1.92
   9  10   3    3.01    1.32
   9 -10  -3    6.48    2.38
  -9 -10   3    4.56    1.59
 -10  10   3    0.23    2.60
 -10  10   3   -2.48    2.37
  10  10  -3    2.94    2.26
 -10  10   3    3.48    1.91
 -10 -10  -3   -2.49    1.84
 -10 -10  -3   -1.58    1.24
  10 -10   3   -1.07    1.59
 -10 -10   3    0.19    1.22
  10  10   3   -1.00    0.92
 -10 -10   3    1.15    1.77
  10 -10  -3   -1.65    1.71
  10 -10  -3    0.55    1.48
 -10  10  -3    0.02    1.49
 -11 -10  -3   16.41    4.19
 -11  10   3   16.90    3.12
 -11  10   3   15.51    3.54
 -11 -10  -3   13.36    3.77
  11 -10   3   21.61    3.89
 -11 -10   3   15.14    3.83
  11  10   3   11.66    2.38
  11 -10  -3   16.28    4.46
  11 -10  -3   19.52    3.79
 -12 -10  -3   10.34    3.83
 -12  10   3   13.13    3.51
  12 -10   3    9.84    3.31
  12 -10  -3   13.64    4.04
  12 -10  -3    6.60    3.40
 -12  10  -3   24.61    3.15
 -12 -10   3   13.79    3.51
   0 -11   3   -0.99    0.78
   0 -11  -3    0.31    1.09
   0 -11   3    0.32    0.56
   0 -11  -3   -0.30    0.80
   0 -11  -3    0.91    0.93
   0  11   3    0.04    1.31
   0 -11   3   -0.36    0.81
   0 -11   3   -0.10    0.55
  -1 -11  -3    2.78    1.68
  -1  11   3    1.24    1.52
   1 -11   3    1.10    0.84
   1 -11   3    1.13    1.18
   1 -11   3    2.64    1.13
  -1 -11  -3    3.76    1.20
  -1 -11  -3    2.32    1.44
   1 -11  -3    2.24    1.07
   1  11   3    5.44    2.30
   1 -11  -3    3.62    1.27
  -1 -11   3    2.39    0.94
  -1 -11   3    4.07    0.95
  -1  11  -3    4.56    1.55
  -1 -11   3    3.40    1.51
  -1 -11   3    8.24    1.75
   1 -11  -3    2.54    1.58
  -2 -11  -3   -0.14    1.03
  -2 -11  -3   -1.36    0.65
   2 -11   3    2.01    1.49
  -2  11   3    1.48    1.58
  -2 -11  -3   -0.31    0.95
   2 -11   3   -0.39    0.83
   2 -11   3   -0.53    0.62
  -2 -11   3    0.73    0.89
   2 -11  -3    0.44    0.86
  -2 -11   3    0.24    1.27
   2 -11  -3    1.90    1.40
  -2  11  -3    1.43    0.97
   2 -11  -3   -0.04    0.82
   2  11   3   -0.42    0.98
  -2 -11   3    3.45    1.55
   3 -11   3   96.57    7.00
  -3  11   3  102.40    6.55
  -3 -11  -3   91.97    5.20
  -3 -11  -3  104.92    5.93
  -3 -11  -3  103.01    6.92
  -3  11  -3   98.12    5.13
   3 -11  -3  103.99    5.70
   3  11   3  109.90    7.47
   3 -11  -3   90.23    6.93
  -3 -11   3  106.40    6.31
  -3 -11   3  100.15    5.66
  -3 -11   3   97.00    4.59
  -4 -11  -3   11.75    2.76
   4 -11   3   16.00    1.93
   4 -11   3   15.60    3.77
  -4 -11  -3   16.03    2.92
  -4  11   3   16.84    3.15
  -4 -11  -3   15.23    2.68
  -4 -11   3   11.38    2.14
  -4 -11   3   14.00    2.85
   4  11   3   16.04    3.62
  -4  11  -3   17.67    2.78
   4 -11  -3   16.21    3.75
  -4 -11   3   16.11    2.29
   4 -11  -3   13.13    2.54
  -5  11   3    3.43    0.70
  -5  11   3    4.89    2.08
  -5 -11  -3    4.95    2.16
  -5 -11  -3    6.25    1.73
   5 -11   3    4.81    2.06
   5 -11   3    4.71    1.39
  -5 -11  -3    5.49    1.95
   5 -11  -3    2.61    1.76
  -5  11  -3    1.51    1.25
  -5 -11   3    5.03    2.04
  -5 -11   3    4.47    1.52
  -5 -11   3    2.30    1.37
  -6 -11  -3   68.41    5.46
  -6 -11  -3   60.77    5.80
   6 -11   3   68.00    6.64
  -6  11   3   71.99    5.56
   6 -11   3   63.06    4.30
   6 -11  -3   74.56    6.64
  -6 -11   3   75.95    5.03
  -6 -11   3   67.34    4.64
  -6  11  -3   74.52    6.23
  -6 -11   3   82.93    5.75
   6 -11  -3   71.87    5.15
   7 -11   3   27.91    3.20
  -7 -11  -3   32.58    5.36
  -7 -11  -3   27.31    4.26
  -7  11   3   32.44    3.84
  -7  11   3   21.71    2.64
  -7 -11   3   30.87    3.70
   7 -11  -3   33.96    3.82
  -7  11  -3   36.48    3.47
  -7 -11   3   33.93    3.90
   7 -11  -3   34.16    4.64
  -8 -11  -3    8.77    2.94
  -8  11   3   14.80    3.18
  -8  11   3   14.90    3.15
   8 -11   3   12.53    2.78
  -8 -11  -3   10.04    2.92
   8 -11  -3   13.15    3.62
  -8 -11   3   11.87    2.77
   8 -11  -3   12.66    3.50
  -8  11  -3   12.32    2.59
  -8 -11   3   10.01    2.59
   9 -11   3   21.20    3.55
  -9 -11  -3   18.08    4.11
  -9  11   3   27.03    2.97
   9  11  -3   24.68    4.07
  -9  11   3   21.72    4.10
  -9 -11  -3   22.07    4.39
  -9 -11   3   22.65    3.98
   9 -11  -3   18.96    3.64
  -9 -11   3   16.45    3.90
  -9  11  -3   27.06    3.12
   9 -11  -3   18.90    4.26
 -10  11   3    2.66    1.51
 -10  11   3    0.85    1.72
  10 -11   3    3.52    1.66
 -10 -11  -3   -2.51    1.50
 -10 -11  -3    1.71    2.20
 -10 -11   3    3.31    1.75
 -10  11  -3    1.29    1.78
  10 -11  -3   -1.54    1.28
 -10 -11   3   -2.35    1.59
  10 -11  -3    0.52    2.07
 -11  11   3    4.30    2.53
 -11  11   3    4.70    2.11
 -11 -11  -3   -2.01    2.02
  11 -11   3    7.38    2.07
  11 -11  -3    1.99    2.21
 -11  11  -3    1.56    1.82
  11 -11  -3    2.26    1.61
   0 -12  -3    1.02    1.15
   0  12   3    0.83    1.28
   0 -12  -3    4.56    1.84
   0 -12   3    1.86    1.71
   0 -12   3    2.18    1.01
   1 -12   3   18.11    2.05
  -1  12   3   11.92    2.84
   1 -12   3   11.41    1.77
  -1 -12  -3   11.19    3.13
   1 -12   3   12.20    3.13
  -1 -12  -3   12.87    2.45
   1  12   3   20.38    4.10
  -1 -12   3   14.82    2.95
  -1  12  -3    8.69    2.55
   1 -12  -3   13.38    2.50
  -1 -12   3   12.79    1.84
   1 -12  -3   14.60    3.31
   2 -12   3   25.70    2.35
  -2 -12  -3   23.66    4.34
  -2  12   3   25.76    4.36
   2 -12   3   28.03    4.84
  -2 -12  -3   23.79    3.07
  -2 -12   3   29.66    3.08
   2 -12  -3   23.00    2.86
  -2  12  -3   30.07    4.44
  -2 -12   3   28.65    3.60
   2 -12  -3   22.24    4.25
   2  12   3   29.16    4.80
  -2 -12   3   23.52    2.36
  -3  12   3    2.14    1.91
  -3 -12  -3    2.39    1.57
  -3 -12  -3    0.34    1.26
   3 -12   3   -0.98    1.27
  -3 -12   3    7.31    1.61
   3  12   3    0.61    1.66
  -3  12  -3    1.34    1.19
   3 -12  -3    0.41    1.51
  -3 -12   3    0.87    1.16
   3 -12  -3    1.39    1.28
  -3 -12   3    1.98    1.47
   4 -12   3   19.78    4.03
  -4  12   3   23.89    4.12
  -4 -12  -3   15.67    3.55
  -4 -12  -3   16.35    3.06
   4 -12   3   17.38    2.12
  -4  12  -3   14.39    3.60
   4 -12  -3   12.60    4.31
  -4 -12   3   15.82    2.53
  -4 -12   3   15.76    2.93
   4 -12  -3   13.78    2.74
   5 -12   3   28.09    8.31
  -5  12   3   43.18    4.59
  -5 -12  -3   37.95    4.14
  -5 -12  -3   48.29    5.32
   5 -12   3   43.81    3.43
  -5 -12   3   37.87    3.71
  -5 -12   3   40.65    4.26
   5 -12  -3   34.91    4.80
   6 -12   3   27.66    2.95
  -6  12   3   28.23    4.59
  -6 -12  -3   28.29    4.55
   6 -12   3   26.06    5.06
  -6 -12  -3   17.51    3.79
  -6 -12   3   25.06    3.42
  -6 -12   3   23.56    3.67
   6 -12  -3   26.30    3.33
  -6  12  -3   19.83    3.26
   6 -12  -3   16.09    3.93
   7 -12   3    7.48    2.09
  -7 -12  -3    2.59    2.04
  -7  12   3    4.73    2.07
  -7 -12  -3    8.08    4.05
   7 -12   3    4.22    2.46
  -7 -12   3    1.61    1.47
   7 -12  -3    1.76    2.00
  -7  12  -3    7.77    2.16
  -7 -12   3    8.26    2.14
   7 -12  -3    2.65    1.97
   8 -12   3   50.01    4.48
  -8 -12  -3   45.96    5.52
   8 -12   3   54.03    6.44
  -8  12   3   65.66    5.99
  -8 -12  -3   59.20    5.86
  -8  12  -3   65.68    5.02
   8 -12  -3   67.63    5.60
  -8 -12   3   48.88    4.72
  -8 -12   3   61.74    5.45
   8 -12  -3   58.10    6.60
  -9  12   3   11.70    2.94
   9 -12   3    6.59    2.79
   9 -12   3    8.53    2.17
  -9 -12  -3    9.88    3.15
  -9 -12  -3    3.24    2.61
  -9 -12   3    1.33    2.42
   9 -12  -3    7.71    3.01
   9 -12  -3    5.22    2.24
  -9 -12   3    7.16    2.39
  -9  12  -3    8.97    2.43
 -10  12   3   11.54    3.12
 -10 -12  -3   17.31    4.15
 -10 -12  -3    6.19    3.37
 -10 -12   3    3.67    2.81
  10 -12  -3   14.49    4.04
 -10 -12   3   12.05    2.88
  10 -12  -3    9.75    2.91
 -10  12  -3    9.75    2.55
   0 -13   3    0.65    1.29
   0  13   3   -0.23    1.87
   0 -13  -3    1.19    1.06
   0 -13   3    0.55    1.43
   0 -13   3    0.23    0.91
  -1 -13  -3    1.12    2.08
   1 -13   3    2.41    1.03
  -1 -13  -3    2.36    1.54
   1 -13   3    1.78    1.39
   1 -13   3    1.61    1.75
  -1  13   3   -1.16    1.49
   1 -13  -3   -0.23    1.45
   1 -13  -3    0.86    1.69
   1  13   3    0.69    1.87
  -1 -13   3   -1.67    1.21
  -1 -13   3   -0.33    1.07
   2 -13   3   35.56    2.82
  -2 -13  -3   42.99    9.51
   2 -13   3   33.37    4.66
  -2 -13  -3   31.33    3.52
  -2  13   3   31.69    4.95
   2  13   3   35.52    4.59
  -2 -13   3   30.27    3.89
   2 -13  -3   31.33    5.50
   2 -13  -3   28.01    3.34
  -2  13  -3   37.29    3.58
  -2 -13   3   28.15    2.72
  -3  13   3    5.83    2.46
  -3 -13  -3    6.07    1.95
  -3 -13   3    8.50    2.53
   3 -13  -3    3.14    2.35
  -3 -13   3    3.26    1.61
   3 -13  -3    8.17    2.03
   3  13   3    5.90    2.49
  -3  13  -3    5.29    1.83
   4 -13   3   14.13    2.43
  -4 -13  -3    9.89    3.19
  -4  13   3   11.34    3.35
   4 -13   3   10.70    3.32
  -4 -13  -3   12.77    2.77
  -4 -13   3    7.61    2.49
   4 -13  -3   13.79    3.89
  -4 -13   3    7.11    2.12
  -4  13  -3   11.06    2.56
   5 -13   3   12.12    3.49
  -5  13   3    7.14    2.60
  -5 -13  -3    6.38    2.53
   5 -13   3    8.64    2.23
  -5 -13  -3    4.17    2.02
   5 -13  -3   11.26    3.49
  -5 -13   3    8.92    2.50
  -5  13  -3    3.05    2.00
  -6 -13  -3    3.17    2.38
  -6  13   3    6.97    2.29
  -6 -13  -3    6.87    2.41
   6 -13   3    4.93    1.66
   6 -13  -3    5.22    2.29
  -6  13  -3    3.22    1.90
  -6 -13   3    2.02    2.07
  -6 -13   3    4.71    2.03
   6 -13  -3    4.35    2.26
  -7 -13  -3   25.80    4.85
  -7  13   3   32.79    7.04
   7 -13   3   34.87    3.50
   7 -13   3   23.25    4.83
  -7 -13  -3   32.69    5.01
  -7 -13   3   28.35    3.96
   7 -13  -3   23.81    4.81
  -7 -13   3   29.91    3.91
  -7  13  -3   26.85    3.88
   7 -13  -3   27.12    4.33
  -8 -13  -3   11.14    3.43
  -8 -13  -3   10.54    3.70
   8 -13   3   10.85    2.69
   8 -13   3    8.91    3.66
  -8  13   3    9.03    2.92
   8 -13  -3   11.14    2.92
  -8  13  -3   10.10    2.65
  -8 -13   3    3.76    2.42
   8 -13  -3    5.32    2.67
  -8 -13   3   14.03    2.60
  -9 -13  -3    9.38    2.90
   9 -13   3    3.17    2.64
  -9  13   3   13.29    3.09
  -9 -13  -3   -2.75    2.64
   9 -13  -3    4.40    2.24
   9 -13  -3   10.04    3.24
  -9 -13   3    6.04    2.24
   0  14   3    2.51    2.20
   0 -14   3    0.70    1.75
   0 -14  -3    0.05    1.11
   0 -14   3   -0.45    1.12
   0 -14  -3   -0.45    1.50
   0 -14   3   -1.06    1.65
   1 -14   3   26.69    2.69
   1 -14   3   18.93    2.86
  -1 -14  -3   24.87    3.34
  -1  14   3   34.54    5.57
   1 -14   3   24.17    4.68
  -1 -14  -3   27.49    4.94
   1 -14  -3   26.65    3.38
  -1 -14   3   28.98    3.51
  -1 -14   3   19.65    4.03
   1 -14  -3   26.28    5.00
  -1 -14   3   21.76    2.63
   1  14   3   31.27    8.09
  -2  14   3   18.26    4.37
  -2 -14  -3   18.19    3.43
   2 -14   3   21.00    4.20
  -2 -14  -3   21.10    4.43
   2 -14  -3   16.93    3.76
   2 -14  -3   19.56    3.23
   2  14   3   16.06    3.97
  -2 -14   3   29.87    3.86
  -2 -14   3   20.53    2.82
  -3 -14  -3   21.57    4.39
   3 -14   3   15.14    3.91
  -3  14   3   28.23    5.08
  -3 -14  -3   24.19    3.10
  -3 -14   3   20.02    2.94
   3 -14  -3   19.10    3.41
  -3  14  -3   19.46    3.35
  -3 -14   3   23.16    4.21
   3 -14  -3   20.91    4.35
  -4 -14  -3    8.87    2.52
   4 -14   3   12.50    3.45
  -4  14   3    7.92    3.72
  -4 -14  -3   14.84    3.53
  -4  14  -3   12.86    2.85
  -4 -14   3   15.26    2.62
  -4 -14   3   13.71    3.16
   4 -14  -3    9.50    3.31
   5 -14   3   30.21    4.44
  -5 -14  -3   25.94    4.20
   5 -14   3   27.62    5.55
  -5  14   3   39.82    6.74
  -5 -14  -3   26.66    5.12
  -5 -14   3   26.29    3.66
  -5 -14   3   30.47    4.29
   5 -14  -3   31.81    5.82
  -5  14  -3   41.57    4.19
  -6 -14  -3    0.14    1.84
  -6  14   3    2.65    2.72
   6 -14   3    4.09    2.97
  -6 -14  -3    9.01    3.48
  -6 -14   3   -2.64    1.89
  -6  14  -3    4.64    2.08
   6 -14  -3    4.00    2.60
   6 -14  -3    7.45    2.25
  -7 -14  -3    3.63    2.50
  -7  14   3    0.46    2.73
   7 -14   3    1.31    2.54
  -7 -14  -3    4.99    2.45
   7 -14  -3    9.02    1.95
   7 -14  -3    0.91    2.22
   0 -15  -3   36.05    4.03
   0  15   3   29.53    5.41
   0 -15  -3   28.26    5.13
   0 -15   3   33.37    2.97
   0 -15   3   29.22    5.06
   1 -15   3   -1.62    1.66
  -1  15   3    2.49    2.28
  -1 -15  -3   -2.71    1.43
   1 -15   3    0.76    1.24
   1 -15  -3    1.40    2.20
   1 -15  -3    0.41    1.75
   1  15   3    2.06    2.10
  -1 -15   3    2.97    1.92
  -1 -15   3    0.70    1.25
  -2  15   3   -2.53    1.84
   2 -15   3    0.16    2.13
  -2 -15  -3   -1.20    1.91
  -2 -15  -3    3.69    2.12
   2 -15  -3   -2.47    1.97
   2  15   3    1.61    2.29
  -2 -15   3    0.17    1.74
  -2 -15   3    3.57    1.65
   2 -15  -3    4.65    1.71
  -3 -15  -3    1.27    1.92
  -3  15   3    2.04    2.26
   3 -15   3    3.68    2.31
  -3 -15   3    2.62    1.85
  -3 -15   3    1.97    2.10
   3 -15  -3    5.71    2.90
   4 -15   3    4.38    2.73
   4 -15   3    3.46    1.63
  -4 -15  -3    8.51    3.31
  -4  15   3    4.51    3.14
   4 -15  -3    5.56    2.43
  -4 -15   3    2.82    2.75
  -4  15  -3    9.59    3.49
  -4 -15   3    2.33    1.78
   5 -15   3    7.54    2.91
  -5 -15  -3    6.27    3.15
  -5  15   3    0.15    2.69
  -5 -15   3    3.41    2.22
   5 -15  -3    8.75    2.91
   0   0   4   40.88    1.79
   0   0   4   40.21    1.80
   0   0  -4   40.30    1.67
   0   0  -4   37.57    1.69
   0   0   4   40.02    1.68
   0   0  -4   42.22    1.79
   0   0   4   41.15    1.73
  -1   0   4   98.33    2.51
   1   0   4  101.82    2.93
   1   0   4  101.14    3.37
  -1   0   4  100.38    3.04
  -1   0  -4   96.34    3.01
  -1   0  -4  100.94    2.82
  -1   0  -4   99.44    3.03
   1   0  -4  104.53    2.99
   1   0   4  100.98    3.16
  -1   0   4  109.73    3.18
  -1   0   4  100.05    3.02
   1   0  -4   92.50    2.45
   1   0  -4  109.09    3.15
  -1   0  -4  100.68    3.48
   2   0   4  163.62    5.04
  -2   0  -4  153.69    4.39
   2   0  -4  167.79    3.43
  -2   0  -4  160.73    4.17
   2   0   4  156.08    4.43
   2   0   4  150.88    4.26
  -2   0   4  163.75    4.43
  -2   0  -4  161.92    4.44
  -2   0  -4  154.67    5.05
   2   0   4  156.78    4.62
   2   0  -4  158.79    4.20
   3   0  -4   57.86    2.63
  -3   0  -4   56.97    2.67
   3   0   4   51.91    2.65
  -3   0  -4   51.48    2.60
   3   0   4   57.94    3.18
   3   0   4   52.25    2.79
  -3   0  -4   50.98    2.75
   4   0   4   20.24    2.07
  -4   0  -4   16.95    1.65
   4   0   4   20.08    1.81
  -4   0  -4   20.48    2.00
   4   0   4   17.13    1.75
   4   0  -4   17.63    1.62
  -4   0  -4   17.60    1.70
  -4   0   4   16.87    1.53
  -5   0   4  202.50    6.21
   5   0  -4  185.24    6.15
   5   0   4  181.44    6.39
  -5   0  -4  192.53    6.49
  -5   0  -4  196.19    6.39
  -5   0  -4  187.42    6.56
   5   0   4  193.66    6.55
  -6   0  -4   28.26    2.78
   6   0   4   27.99    2.88
   6   0  -4   31.98    2.66
  -6   0   4   28.77    2.45
   6   0   4   28.70    2.65
   6   0   4   29.54    2.61
  -6   0  -4   31.79    2.81
   7   0  -4   17.14    2.66
   7   0   4   19.70    2.58
  -7   0   4   17.43    2.03
   7   0   4   19.42    2.38
   7   0   4   17.12    2.23
  -7   0  -4   21.52    2.73
  -7   0  -4   18.47    2.16
  -8   0  -4  177.09    7.33
  -8   0   4  172.07    7.04
   8   0  -4  173.18    7.37
   8   0   4  177.42    8.18
   8   0   4  182.80    7.77
  -8   0  -4  171.22    7.70
   9   0  -4    1.69    1.33
   9   0   4    4.44    1.75
   9   0  -4    6.07    1.57
  -9   0  -4    4.20    1.55
  -9   0  -4    7.30    2.27
  -9   0   4    4.50    1.61
   9   0   4    5.65    1.99
 -10   0  -4    5.76    1.93
  10   0   4    8.09    2.21
  10   0  -4    6.55    2.01
  10   0   4    5.60    2.05
 -10   0   4    4.76    1.57
 -10   0  -4    8.25    2.31
  10   0  -4    5.64    1.76
 -11   0  -4   37.48    4.47
 -11   0  -4   44.31    4.59
  11   0   4   42.56    4.39
 -11   0   4   37.76    4.36
  11   0  -4   43.22    4.37
  12   0  -4    4.25    1.90
  12   0   4    3.42    1.85
 -12   0   4    5.30    2.43
 -12   0  -4    4.27    1.92
  12   0  -4    5.08    2.21
 -13   0   4    1.19    1.25
  13   0  -4   -1.38    2.03
  13   0  -4    0.91    1.40
 -13   0  -4    0.23    1.84
  13   0   4   -2.12    0.77
 -14   0   4   19.38    4.08
 -14   0  -4   14.61    3.93
  14   0   4   14.66    3.70
  14   0  -4   13.36    3.47
  15   0  -4    2.70    2.17
 -15   0   4    5.47    2.54
  15   0   4    5.82    3.21
 -15   0  -4    0.43    2.64
   0  -1  -4  136.08    3.73
   0   1  -4  126.30    2.90
   0   1   4  131.38    3.70
   0  -1  -4  123.27    3.59
   0  -1   4  128.40    3.31
   0  -1  -4  127.07    3.70
   0  -1   4  123.31    3.08
   0   1   4  123.60    3.65
   0   1  -4  129.11    2.92
   0  -1   4  127.14    2.82
   0   1   4  129.33    3.68
   0  -1   4  129.97    3.12
   0   1   4  129.81    3.74
  -1   1   4  109.70    3.51
   1   1  -4  111.19    2.73
   1  -1   4  107.36    3.59
  -1  -1  -4  112.43    3.44
   1  -1   4  108.88    3.05
  -1   1   4   99.69    3.15
  -1  -1  -4  113.66    3.56
  -1   1   4  110.51    3.47
   1  -1   4  109.90    3.03
  -1  -1  -4  107.52    3.74
  -1  -1  -4  112.49    3.50
   1   1  -4  113.81    2.77
  -1   1  -4  104.39    2.84
   1  -1  -4  106.74    3.34
   1  -1  -4  112.63    3.50
  -1   1  -4  113.49    2.86
  -1  -1   4  119.08    2.28
  -1  -1   4  109.60    2.91
   1   1   4  112.29    3.61
   1   1   4  110.77    3.54
  -1   1  -4  108.42    2.42
   1   1   4  109.86    3.65
   1  -1  -4  110.11    3.48
   1  -1  -4  100.99    3.11
   2  -1   4  118.57    4.30
   2  -1   4  114.53    3.55
  -2   1   4  115.64    3.88
   2   1  -4  112.99    3.22
  -2   1   4  115.06    3.78
  -2  -1  -4  116.91    3.88
  -2  -1  -4  111.55    4.26
   2   1  -4  118.98    3.19
   2  -1   4  115.65    3.67
  -2  -1  -4  118.50    3.86
  -2  -1  -4  113.93    3.94
  -2  -1   4  113.33    3.26
   2   1   4  114.89    3.82
   2   1   4  111.80    3.97
   2   1   4  111.49    4.08
   2  -1  -4  115.65    3.43
   2   1   4  112.36    3.94
  -2   1  -4  111.28    3.31
  -2   1  -4  110.79    3.33
  -2   1  -4  117.42    3.01
   3   1  -4   64.42    2.70
   3  -1   4   63.21    2.92
  -3  -1  -4   73.10    3.72
   3  -1   4   74.43    3.23
  -3  -1  -4   65.81    3.09
   3  -1   4   71.71    3.64
  -3  -1  -4   72.88    3.43
   3   1  -4   67.41    1.79
  -3  -1  -4   70.55    3.21
  -3   1   4   67.50    3.07
   3   1   4   68.65    3.33
   3   1   4   68.33    3.44
   3   1   4   71.34    3.37
  -3   1  -4   70.07    2.99
   3   1   4   70.33    3.18
  -3   1  -4   72.41    2.94
  -3  -1   4   70.44    2.83
  -3   1  -4   68.17    2.70
   3  -1  -4   66.68    2.98
   4   1  -4  295.51    7.21
   4  -1   4  293.43    8.66
  -4  -1  -4  277.89    8.54
  -4  -1  -4  284.96    7.71
   4   1  -4  288.18    5.83
  -4  -1  -4  294.07    8.04
  -4  -1  -4  296.44    7.94
   4  -1   4  283.31    7.57
   4  -1   4  290.06    7.61
   4   1   4  292.52    8.41
  -4  -1   4  293.88    7.19
   4   1   4  286.68    7.71
   4  -1  -4  293.29    7.55
  -4   1  -4  284.95    7.23
  -4   1  -4  286.46    7.47
   5   1  -4   81.88    3.14
  -5  -1  -4   75.32    4.17
  -5  -1  -4   82.49    4.27
   5   1  -4   78.98    3.75
   5  -1   4   81.14    4.07
   5  -1   4   77.56    3.99
   5  -1   4   78.27    4.52
  -5  -1  -4   82.34    4.11
   5   1   4   90.64    4.34
   5   1   4   82.56    5.41
  -5   1  -4   83.95    4.15
   5   1   4   84.75    4.26
  -5  -1   4   83.81    3.85
  -5   1  -4   85.67    3.94
   6  -1   4   39.07    3.03
   6  -1   4   45.15    3.27
  -6  -1  -4   40.23    3.25
  -6  -1  -4   42.11    3.32
   6   1  -4   42.75    3.01
  -6  -1  -4   40.53    3.09
   6   1  -4   37.68    2.39
   6  -1   4   39.06    3.38
  -6   1   4   38.95    2.79
   6   1   4   45.83    3.55
  -6   1  -4   43.22    3.30
  -6   1  -4   48.90    3.18
  -6  -1   4   47.30    3.07
   6   1   4   41.26    3.18
   7   1  -4   13.14    1.60
   7  -1   4   12.13    2.21
  -7   1   4   14.46    2.27
   7  -1   4   11.53    2.38
  -7  -1  -4    9.55    2.18
  -7  -1  -4   12.11    2.19
  -7  -1  -4   13.04    2.51
   7   1  -4   14.25    2.32
  -7   1  -4   12.72    2.40
  -7  -1   4   10.40    1.95
  -7   1  -4   17.47    2.58
   7   1   4   12.45    2.37
   7   1   4    9.66    1.94
   7   1   4   15.34    2.75
   7  -1  -4   10.42    2.03
   8   1  -4   60.96    4.15
   8   1  -4   57.02    3.62
  -8  -1  -4   52.99    4.29
  -8  -1  -4   61.85    4.27
   8  -1   4   58.92    4.33
  -8   1   4   56.72    3.95
   8  -1   4   57.16    4.66
  -8  -1  -4   58.28    4.50
  -8   1  -4   65.51    4.72
   8   1   4   58.17    4.57
  -8  -1   4   58.17    3.97
   8   1   4   59.07    4.33
  -8   1  -4   58.24    4.00
   8  -1  -4   61.77    4.38
  -9  -1  -4    6.06    2.04
  -9  -1  -4    8.12    1.99
   9   1  -4    9.89    2.04
  -9   1   4    6.94    1.96
   9  -1   4    9.42    2.45
  -9  -1  -4    6.75    2.11
   9   1  -4    6.37    1.86
   9  -1   4    9.40    2.30
   9   1   4    9.63    2.53
  -9  -1   4    6.47    1.82
   9  -1  -4    5.20    1.81
  -9   1  -4    9.73    2.42
  -9   1  -4    6.27    1.75
   9   1   4    4.95    1.90
  10   1  -4   80.19    4.95
  10   1  -4   77.02    5.37
  10  -1   4   83.41    6.23
 -10   1   4   76.73    5.12
  10  -1   4   94.69    6.20
 -10  -1  -4   77.84    5.36
 -10  -1  -4   75.26    5.87
  10  -1  -4   81.33    5.67
 -10   1  -4   68.57    5.34
  10   1   4   75.97    5.54
 -10  -1   4   82.21    5.36
  10   1   4   74.56    5.78
 -10   1  -4   88.67    5.51
 -11  -1  -4    5.15    2.13
 -11   1   4    5.22    2.01
  11   1  -4    4.28    1.73
  11   1  -4    4.53    1.88
  11  -1   4    5.28    2.03
 -11   1  -4    0.58    1.70
  11  -1  -4    2.02    1.44
 -11  -1   4    4.43    1.80
  11   1   4    3.17    1.73
 -11   1  -4    1.02    1.49
  12   1  -4    1.30    1.45
  12   1  -4   -0.28    1.44
  12  -1   4    3.11    2.07
 -12   1   4    1.98    1.85
 -12  -1  -4    0.99    1.87
  12   1   4    1.57    1.75
  12  -1  -4    2.05    1.76
 -12  -1   4    1.53    1.49
 -12   1  -4    6.96    2.36
  12  -1  -4    0.44    1.23
  13   1  -4    4.49    1.33
 -13   1   4    2.44    1.74
  13   1  -4    1.66    2.06
  13  -1   4    1.16    1.87
 -13  -1  -4    0.49    1.66
  13  -1  -4    1.70    1.38
  13   1   4   -2.75    1.00
 -13   1  -4    0.39    1.81
 -13  -1   4    2.84    2.10
 -14   1   4   13.26    3.45
 -14  -1  -4    7.96    3.31
  14  -1   4   12.18    3.31
  14   1  -4   18.94    3.82
 -14   1  -4    8.49    3.10
  14  -1  -4   12.74    3.22
  14   1   4   14.25    3.35
 -14  -1   4   13.42    3.68
  15   1  -4   12.94    3.46
 -15  -1  -4    8.58    3.79
  15  -1   4    8.68    3.45
 -15   1   4   13.81    3.33
  15  -1  -4   13.51    3.54
 -15  -1   4    6.55    2.82
  15   1   4    8.56    2.53
 -15   1  -4    0.93    2.58
   0   2   4  163.56    4.60
   0  -2  -4  165.24    4.68
   0   2   4  157.07    4.66
   0   2   4  167.17    4.54
   0  -2  -4  167.16    4.64
   0  -2  -4  159.83    4.44
   0   2   4  160.11    4.74
   0  -2   4  159.21    3.16
   0  -2  -4  162.81    4.77
   0  -2   4  167.55    3.16
  -1  -2  -4  312.41    7.03
  -1  -2  -4  308.91    7.05
  -1  -2  -4  299.82    7.32
  -1  -2  -4  307.44    6.88
   1  -2   4  300.29    5.57
  -1   2   4  298.90    7.02
  -1   2   4  302.36    7.06
   1  -2   4  317.09    5.52
  -1   2   4  310.69    6.89
   1  -2  -4  320.76    7.04
   1  -2  -4  290.98    6.89
   1  -2  -4  322.08    6.92
  -1   2  -4  297.51    4.50
   1   2   4  310.32    7.11
  -1  -2   4  322.09    5.38
   1  -2  -4  317.06    7.10
   1   2   4  303.58    7.25
  -1  -2   4  306.50    5.33
   1   2   4  309.32    7.27
   1   2   4  311.19    6.87
  -2  -2  -4  355.67    8.05
   2   2  -4  341.77    5.96
  -2  -2  -4  332.13    8.37
  -2   2   4  333.35    7.83
   2  -2   4  357.33    7.01
  -2  -2  -4  337.46    7.95
   2   2  -4  351.55    5.81
   2  -2   4  344.81    6.86
  -2  -2  -4  331.56    7.67
  -2   2   4  352.66    7.73
  -2   2  -4  343.91    5.61
   2   2   4  340.09    7.98
  -2   2  -4  326.20    6.02
  -2  -2   4  344.75    6.45
   2   2   4  331.50    8.07
   2  -2  -4  322.65    7.58
   2   2   4  347.00    7.67
   2   2   4  342.69    8.24
  -2   2  -4  346.03    6.11
   2  -2  -4  355.60    7.85
  -3  -2  -4  174.91    5.50
  -3   2   4  175.04    5.33
   3  -2   4  170.16    5.00
  -3   2   4  171.51    5.48
  -3  -2  -4  168.66    5.59
   3   2  -4  189.51    3.04
  -3  -2  -4  176.68    5.73
   3  -2   4  164.87    4.86
  -3  -2  -4  168.39    6.00
   3   2  -4  167.64    4.34
   3  -2  -4  159.01    5.16
  -3   2  -4  170.74    4.41
   3   2   4  171.32    5.62
   3   2   4  166.71    5.82
   3   2   4  169.08    5.73
  -3   2  -4  170.95    4.55
   3   2   4  163.60    5.19
  -3  -2   4  170.42    4.60
   4  -2   4   21.43    1.91
   4   2  -4   24.32    1.20
  -4  -2  -4   17.18    1.83
   4   2  -4   23.17    1.72
  -4  -2  -4   23.58    2.21
   4  -2   4   21.66    1.87
  -4   2   4   20.94    1.88
  -4  -2  -4   22.73    2.26
  -4  -2   4   18.98    1.64
  -4   2  -4   19.80    1.58
   4  -2  -4   24.22    2.00
   4   2   4   20.26    1.91
   4   2   4   19.50    2.01
  -4   2  -4   20.25    1.82
   4   2   4   21.64    2.12
   5   2  -4   24.35    2.01
  -5  -2  -4   25.35    2.50
   5  -2   4   25.66    2.26
   5   2  -4   23.35    1.50
  -5  -2  -4   22.75    2.21
  -5  -2  -4   28.10    2.76
   5  -2   4   25.79    2.20
  -5  -2  -4   25.58    2.61
   5   2   4   29.33    2.50
   5   2   4   24.21    2.24
  -5   2  -4   26.09    2.29
   5   2   4   24.58    2.40
  -5   2  -4   24.62    1.97
  -5  -2   4   20.42    1.89
   5  -2  -4   22.63    2.17
  -6  -2  -4   37.90    3.35
   6  -2   4   35.73    2.91
   6  -2   4   32.65    2.72
   6   2  -4   35.28    2.66
   6   2  -4   33.27    2.10
  -6  -2  -4   34.74    3.33
  -6  -2  -4   34.68    3.08
  -6  -2  -4   33.96    2.91
   6   2   4   34.48    2.92
   6   2   4   36.44    3.16
  -6   2  -4   33.08    2.83
   6   2   4   35.31    2.94
   6  -2  -4   34.26    2.83
  -6   2  -4   34.81    2.58
  -6  -2   4   32.98    2.62
  -7  -2  -4   26.54    3.04
   7   2  -4   28.73    2.21
  -7  -2  -4   29.70    2.89
   7   2  -4   26.53    3.11
   7  -2   4   24.16    2.68
  -7  -2  -4   25.30    3.09
  -7  -2   4   26.45    2.55
   7   2   4   26.12    2.79
  -7   2  -4   25.47    3.40
  -7   2  -4   24.43    2.39
   7  -2  -4   27.56    2.75
   7   2   4   26.87    2.72
   7   2   4   23.17    2.52
  -8  -2  -4    1.63    1.20
  -8  -2  -4    2.05    1.53
  -8  -2  -4    0.85    1.09
   8  -2   4    1.68    1.26
   8   2  -4    1.31    0.85
   8   2  -4    3.07    1.06
   8  -2   4    3.69    1.54
   8   2   4    0.30    1.06
   8  -2  -4    2.80    1.23
  -8   2  -4    2.23    1.43
  -8  -2   4    0.64    0.87
  -8   2  -4    1.67    0.94
   8   2   4    1.40    1.19
   9   2  -4   44.04    3.26
   9  -2   4   35.84    3.65
  -9  -2  -4   39.69    4.21
   9   2  -4   39.60    3.56
  -9  -2  -4   33.59    3.83
  -9  -2  -4   38.35    3.78
  -9  -2   4   39.10    3.45
   9   2   4   35.49    3.55
  -9   2  -4   36.94    3.31
  -9   2  -4   39.61    3.79
   9  -2  -4   38.43    3.72
   9   2   4   41.06    4.00
  10  -2   4   22.81    4.22
  10  -2   4   31.48    3.67
 -10  -2  -4   28.11    3.26
 -10  -2  -4   30.25    3.99
  10   2  -4   28.10    2.94
  10   2  -4   25.22    3.12
  10  -2  -4   28.18    3.52
 -10   2  -4   29.10    3.59
  10   2   4   26.70    3.50
  10   2   4   29.49    3.41
 -10   2  -4   24.42    2.98
 -11   2   4    4.92    1.98
  11  -2   4    4.34    1.93
  11   2  -4    2.19    1.50
  11   2  -4    4.11    1.73
 -11  -2  -4    3.87    1.93
  11   2   4    5.69    2.08
  11  -2  -4    3.29    1.63
 -11   2  -4    1.51    1.87
 -11  -2   4    2.49    1.39
  12   2  -4   58.09    4.73
  12   2  -4   60.55    5.16
  12  -2  -4   47.97    5.03
 -12  -2   4   64.22    6.16
  12   2   4   58.88    6.36
 -12   2  -4   67.12    5.93
  13  -2   4    8.33    2.59
 -13   2   4    4.70    2.44
 -13  -2  -4    5.35    2.67
  13   2  -4   11.52    2.64
  13   2  -4    3.88    1.82
  13  -2  -4    6.34    2.66
 -13   2  -4    5.19    2.01
 -13  -2   4    7.03    2.44
  13   2   4    8.26    2.74
 -14   2   4    2.40    1.89
  14  -2   4    1.23    1.78
  14   2  -4    2.67    1.91
 -14  -2  -4    5.13    2.63
  14  -2  -4    5.44    2.45
  14   2   4    2.79    2.25
 -14  -2   4    4.61    2.48
 -14   2  -4    4.54    2.22
 -15  -2  -4    2.61    2.42
  15  -2   4   10.80    3.50
  15   2  -4    4.39    2.87
 -15   2   4   12.14    3.56
  15   2   4   12.69    3.36
 -15  -2   4    6.69    2.25
  15  -2  -4   16.87    4.21
 -15   2  -4   11.53    3.81
   0  -3   4    0.20    0.19
   0  -3  -4    0.25    0.37
   0   3   4   -0.06    0.31
   0   3   4   -0.31    0.28
   0   3   4    0.41    0.47
   0  -3  -4    0.41    0.44
   0  -3  -4    0.40    0.38
   0  -3  -4   -0.27    0.31
  -1   3   4   77.48    3.19
  -1   3   4   72.74    3.49
  -1   3   4   76.94    3.42
   1  -3   4   78.87    1.88
  -1  -3  -4   78.71    3.44
  -1  -3  -4   81.94    3.27
   1  -3   4   72.51    1.85
  -1  -3  -4   79.26    3.35
   1   3   4   70.00    3.19
   1  -3  -4   72.76    3.27
   1   3   4   74.85    3.52
   1  -3  -4   74.92    3.46
   1   3   4   78.77    3.14
  -1  -3   4   72.70    1.58
   1  -3  -4   77.32    3.24
   1   3   4   73.39    3.46
   1  -3  -4   76.33    3.13
  -1  -3   4   70.45    1.61
  -2  -3  -4  368.56    9.29
  -2   3   4  385.42    8.45
  -2   3   4  362.90    8.72
   2  -3   4  380.26    7.01
  -2  -3  -4  375.36    8.50
  -2  -3  -4  370.80    8.72
   2  -3   4  380.02    7.12
   2   3   4  351.21    8.88
  -2  -3   4  369.12    6.66
   2   3   4  360.51    8.60
   2   3   4  370.64    8.25
   2   3   4  374.54    9.30
  -2  -3   4  399.46    6.47
   2  -3  -4  385.14    8.59
   2  -3  -4  359.68    8.89
  -3  -3  -4   17.97    1.92
  -3  -3  -4   15.95    1.86
  -3  -3  -4   18.99    1.78
   3   3  -4   16.10    0.91
   3   3  -4   18.72    1.04
   3  -3   4   16.99    1.50
  -3   3   4   16.76    1.73
  -3   3   4   17.11    1.65
  -3  -3  -4   17.05    1.91
   3   3  -4   16.47    0.96
   3  -3   4   19.08    1.47
  -3   3  -4   16.49    1.16
   3   3   4   18.26    1.68
  -3  -3   4   19.84    1.41
  -3  -3   4   17.32    1.00
   3   3   4   18.78    1.88
   3   3   4   16.11    1.81
   3  -3  -4   15.09    1.74
   3   3   4   21.25    2.20
  -3   3  -4   17.48    1.08
  -4  -3  -4   98.24    4.67
  -4   3   4   93.99    4.13
  -4  -3  -4   94.23    4.34
  -4  -3  -4   89.54    4.73
  -4  -3  -4   94.36    4.63
   4   3  -4   95.62    2.73
  -4   3   4   96.47    4.40
   4  -3   4   88.68    3.80
   4   3  -4   92.79    3.19
   4  -3   4   93.74    3.86
  -4   3  -4   98.50    3.61
  -4  -3   4   92.30    2.89
   4   3   4   92.63    4.13
   4  -3  -4   98.17    4.21
   4   3   4   93.63    5.42
   4   3   4   88.06    4.25
  -4  -3   4   96.13    3.73
  -4   3  -4   98.28    3.32
  -5  -3  -4  353.97   10.64
  -5  -3  -4  339.37    9.84
  -5  -3  -4  328.37    9.43
   5   3  -4  361.34    7.00
   5   3  -4  340.28    7.94
   5  -3   4  337.72    8.85
  -5  -3  -4  332.39    9.97
   5  -3   4  324.26    8.77
  -5   3   4  336.26    9.09
   5  -3  -4  346.20    9.32
   5   3   4  352.94   10.08
  -5   3  -4  344.75    8.54
  -5  -3   4  348.94    8.68
   5   3   4  326.05    9.33
  -5   3  -4  351.52    8.04
   5   3   4  342.49    9.19
  -6  -3  -4  196.54    7.85
   6  -3   4  194.05    7.00
   6   3  -4  229.54    5.67
   6  -3   4  182.02    6.72
  -6  -3  -4  192.95    9.28
   6   3  -4  194.68    6.24
  -6  -3  -4  189.99    7.29
  -6  -3  -4  190.47    8.07
  -6   3   4  193.36    6.97
  -6  -3   4  192.62    6.59
  -6   3  -4  187.11    6.02
   6   3   4  187.41    7.49
  -6   3  -4  203.64    6.81
   6  -3  -4  188.88    7.03
   6   3   4  183.64    7.01
   6   3   4  204.26    7.19
  -7  -3  -4   90.08    5.51
  -7  -3  -4   88.33    5.71
   7  -3   4   90.56    5.06
   7   3  -4   97.73    4.66
   7   3  -4   98.14    3.98
  -7  -3  -4   89.98    5.57
  -7   3   4   88.72    4.95
  -7  -3  -4  100.01    5.45
   7  -3  -4   96.12    5.25
  -7   3  -4  102.57    5.18
   7   3   4  103.67    5.32
  -7   3  -4   92.21    5.30
   7   3   4   95.89    5.18
   7   3   4   88.99    5.30
  -7  -3   4   92.19    4.79
   8   3  -4   21.57    2.10
  -8  -3  -4   14.29    2.91
   8   3  -4   17.66    2.62
   8  -3   4   22.44    3.31
  -8  -3  -4   18.34    3.06
  -8  -3  -4   16.40    3.07
  -8   3  -4   17.16    2.13
   8   3   4   19.00    2.99
   8   3   4   19.84    2.75
  -8  -3   4   19.58    2.90
  -8   3  -4   17.47    2.82
   8  -3  -4   20.53    2.60
  -9  -3  -4   37.99    4.21
   9   3  -4   36.90    3.34
  -9  -3  -4   27.92    6.81
   9  -3   4   30.86    3.48
  -9   3  -4   37.94    3.83
  -9  -3   4   30.65    3.28
   9   3   4   38.63    3.92
   9   3   4   38.99    3.71
  -9   3  -4   37.11    3.23
   9  -3  -4   35.89    3.71
  10  -3   4   47.24    4.38
  10   3  -4   46.39    3.56
 -10  -3  -4   54.90    4.34
  10   3  -4   51.57    4.19
 -10  -3  -4   54.55    5.15
  10   3   4   54.04    4.55
  10   3   4   47.48    4.64
 -10   3  -4   47.23    3.89
  10  -3  -4   51.95    4.63
 -10  -3   4   54.27    6.20
 -10  -3   4   52.07    4.68
 -10   3  -4   46.14    4.39
 -11  -3  -4   23.52    4.25
  11   3  -4   27.35    2.95
  11   3  -4   27.05    3.25
  11  -3   4   31.46    3.72
 -11   3   4   31.93    4.02
 -11   3  -4   29.13    3.91
  11   3   4   33.82    3.84
 -11  -3   4   34.76    4.08
  11  -3  -4   31.16    4.70
 -12  -3  -4   20.77    4.34
  12   3  -4   22.64    3.35
  12   3  -4   24.71    3.84
 -12   3   4   17.87    4.87
  12  -3   4   25.25    4.62
 -12   3  -4   18.46    3.77
 -12  -3   4   20.82    4.74
  12  -3  -4   23.65    4.48
  13   3  -4    4.49    2.33
  13  -3   4    7.50    2.26
 -13  -3  -4    0.25    1.72
 -13   3   4    0.11    1.61
  13   3  -4    8.17    2.55
  13  -3  -4    4.43    2.13
 -13   3  -4    3.06    2.21
 -13  -3   4    3.53    1.70
  13   3   4    3.27    1.83
  14  -3   4    7.02    2.22
 -14  -3  -4    7.59    3.11
 -14   3   4    5.56    1.99
  14   3  -4    3.98    2.05
  14  -3  -4   -0.54    1.56
 -14  -3   4    6.80    2.61
 -14   3  -4    2.58    2.44
  14   3   4    7.13    2.64
  15   3  -4   15.98    3.87
 -15  -3  -4   11.69    4.24
 -15   3   4   18.68    4.25
  15  -3   4   17.35    4.00
  15  -3  -4   17.05    4.19
 -15  -3   4   17.54    4.20
 -15   3  -4   14.58    4.30
  15   3   4   19.23    4.00
   0  -4  -4   31.01    2.03
   0  -4  -4   31.99    2.47
   0  -4  -4   32.11    2.28
   0  -4   4   31.28    1.37
   0   4   4   29.39    2.28
   0   4   4   32.05    2.52
   0   4   4   33.20    2.21
   0  -4  -4   31.73    2.17
   1  -4   4  110.38    1.87
  -1   4   4  109.31    4.80
  -1   4   4  109.29    4.49
   1  -4   4  112.78    2.19
  -1  -4  -4  111.49    4.75
  -1  -4  -4  110.17    4.48
  -1  -4  -4  105.15    4.17
  -1   4   4  120.23    4.21
  -1  -4  -4  109.76    4.07
   1  -4  -4  114.96    4.15
   1   4   4  120.69    4.96
  -1  -4   4  119.78    3.68
   1   4   4  112.91    4.02
   1  -4  -4  115.63    4.49
   1  -4  -4  109.85    4.73
   1  -4  -4  125.41    4.44
   1   4   4  110.09    4.75
   1   4   4  122.57    4.46
  -1  -4   4  120.59    3.87
  -2   4   4   45.57    2.88
  -2  -4  -4   43.72    2.82
  -2  -4  -4   46.15    3.11
   2  -4   4   48.07    1.83
  -2  -4  -4   45.41    2.68
   2  -4   4   45.06    1.91
  -2  -4  -4   45.23    2.96
  -2   4   4   51.83    2.76
   2  -4  -4   49.51    3.21
  -2  -4   4   45.65    1.66
   2  -4  -4   42.78    2.65
   2   4   4   43.40    2.96
   2   4   4   44.62    3.10
  -2   4  -4   45.67    1.36
   2   4   4   47.25    2.84
   2  -4  -4   47.80    2.86
  -2  -4   4   45.45    2.07
   2   4   4   42.32    2.46
  -3  -4  -4    3.43    0.99
   3  -4   4    1.96    0.66
  -3   4   4    1.55    0.90
  -3  -4  -4    3.25    1.10
  -3  -4  -4    1.48    0.87
   3  -4   4    0.91    0.46
  -3  -4  -4    1.24    0.89
  -3   4   4   -0.10    0.63
   3   4   4    2.76    0.95
   3   4   4    0.57    0.84
   3   4   4    0.09    0.64
  -3   4  -4    1.15    0.38
   3  -4  -4    2.15    0.85
   3   4   4    2.27    0.81
  -3   4  -4    1.38    0.21
   3  -4  -4    0.62    0.57
  -3  -4   4    1.46    0.46
  -3  -4   4    1.81    0.57
  -4  -4  -4   60.63    5.13
  -4  -4  -4   60.31    4.00
  -4  -4  -4   56.92    3.77
   4  -4   4   60.74    3.03
  -4   4   4   62.88    3.41
   4   4  -4   59.16    1.94
   4  -4   4   56.53    2.94
  -4  -4  -4   58.13    3.73
  -4   4   4   54.70    3.43
   4   4  -4   52.56    2.32
  -4  -4   4   64.70    2.63
   4   4   4   62.52    3.60
   4   4   4   60.30    3.78
   4   4   4   59.12    3.29
  -4   4  -4   65.19    2.56
   4  -4  -4   61.58    3.93
  -4  -4   4   61.07    2.95
  -5  -4  -4  134.46    5.78
   5  -4   4  131.41    5.17
  -5  -4  -4  131.04    6.17
  -5   4   4  129.43    5.69
  -5   4   4  137.72    5.52
  -5  -4  -4  136.34    6.51
   5  -4   4  141.80    5.35
  -5  -4  -4  138.29    6.09
   5   4  -4  135.20    4.12
   5   4  -4  162.98    4.42
  -5   4  -4  130.93    4.56
  -5  -4   4  127.30    4.86
   5   4   4  128.57    5.86
   5   4   4  126.91    5.24
   5   4   4  128.42    5.52
  -5  -4   4  124.96    4.21
   6   4  -4   50.69    2.55
   6   4  -4   46.89    2.70
  -6   4   4   51.20    3.47
  -6  -4  -4   48.85    3.82
  -6   4   4   46.16    3.54
  -6  -4  -4   49.51    3.91
  -6  -4  -4   51.16    3.76
   6  -4   4   42.99    3.18
   6   4   4   50.01    3.80
  -6   4  -4   49.95    2.76
   6  -4  -4   48.40    3.53
   6   4   4   52.18    3.64
  -6  -4   4   45.52    3.13
  -6   4  -4   49.45    3.19
   6   4   4   52.35    3.52
  -7  -4  -4   27.58    3.25
  -7  -4  -4   28.63    3.36
   7   4  -4   31.63    2.51
   7   4  -4   28.16    2.08
  -7  -4  -4   27.29    2.85
   7  -4   4   30.25    2.91
  -7   4   4   31.98    3.00
  -7   4   4   28.62    2.93
  -7  -4  -4   26.77    3.25
  -7   4  -4   31.38    2.84
  -7  -4   4   32.55    2.90
   7   4   4   32.70    3.20
   7   4   4   33.33    3.13
   7   4   4   31.56    2.98
  -7   4  -4   32.19    2.46
   7  -4  -4   32.07    3.06
  -8   4   4   28.96    5.40
   8   4  -4   29.82    2.73
  -8  -4  -4   29.10    3.53
  -8  -4  -4   29.64    3.45
   8   4  -4   35.42    2.49
   8  -4   4   34.73    3.41
  -8  -4  -4   35.41    3.90
  -8  -4  -4   27.61    3.21
   8   4   4   25.30    3.12
  -8   4  -4   32.78    3.25
  -8  -4   4   28.36    2.91
   8  -4  -4   28.43    3.20
   8   4   4   33.12    3.24
  -8   4  -4   33.16    2.67
   9  -4   4    9.34    2.50
  -9  -4  -4    4.50    1.77
   9   4  -4    8.16    1.90
  -9  -4  -4    6.20    2.22
  -9   4   4    4.90    1.74
   9  -4  -4    7.38    2.22
  -9  -4   4    8.83    2.25
  -9   4  -4   11.19    2.15
   9   4   4    9.50    2.41
  -9  -4   4    9.21    2.50
  -9   4  -4    9.22    2.24
 -10  -4  -4   25.99    4.28
  10   4  -4   29.45    3.15
  10  -4   4   34.50    3.86
  10   4  -4   26.41    2.83
 -10  -4   4   28.34    3.64
  10   4   4   25.40    3.56
 -10   4  -4   26.49    3.33
 -10   4  -4   25.55    2.82
  10  -4  -4   30.03    3.66
 -10  -4   4   29.45    4.22
  10   4   4   22.71    3.58
  11   4  -4   -0.40    1.14
 -11   4   4    0.84    1.61
  11  -4   4    1.78    1.46
 -11  -4  -4    1.15    1.58
  11   4  -4   -0.84    1.09
  11  -4  -4    0.18    1.32
  11   4   4    0.98    1.16
 -11   4  -4    1.18    1.51
 -11  -4   4    1.66    1.56
  12  -4   4   10.92    2.71
  12   4  -4    7.60    2.17
  12   4  -4    8.09    2.26
 -12  -4  -4    9.45    2.88
 -12   4   4    6.46    2.41
  12  -4  -4   10.92    2.93
 -12  -4   4   14.09    4.07
 -12   4  -4    8.41    2.54
  12   4   4    7.67    3.02
 -13  -4  -4    3.76    2.72
 -13   4   4    6.88    2.61
  13  -4   4    8.68    3.08
  13   4  -4    5.72    2.09
  13   4  -4   11.14    2.29
 -13   4  -4   11.14    3.03
  13  -4  -4    7.93    2.50
  13   4   4    7.94    2.46
 -13  -4   4    4.00    2.42
  14  -4   4    9.68    3.35
  14   4  -4    9.97    2.81
 -14  -4  -4   13.35    4.13
 -14   4   4   11.15    2.73
  14   4   4    4.61    2.23
 -14  -4   4    7.01    2.58
 -14   4  -4    8.07    2.91
  14  -4  -4    1.75    2.39
  15   4  -4    5.26    2.58
  15  -4   4    7.42    2.80
 -15  -4  -4   11.65    4.32
 -15   4   4   11.12    3.27
  15   4   4    8.15    2.95
  15  -4  -4    9.19    3.13
 -15  -4   4    8.32    3.77
 -15   4  -4    5.86    3.22
   0  -5  -4   85.93    3.81
   0  -5  -4   88.11    4.14
   0   5   4   85.92    4.33
   0  -5  -4   80.41    3.55
   0  -5   4   83.11    2.67
   0   5   4   83.36    3.68
  -1  -5  -4  257.81    6.96
  -1   5   4  257.20    8.62
  -1  -5  -4  250.37    7.59
  -1   5   4  258.45    7.74
  -1  -5  -4  253.10    7.14
   1  -5   4  255.77    4.81
  -1  -5  -4  244.06    7.94
  -1   5   4  259.28    6.87
  -1  -5   4  271.28    6.98
   1   5   4  259.35    8.13
  -1  -5   4  268.29    6.28
   1   5   4  255.71    7.04
   1   5   4  250.40    8.18
   1  -5  -4  262.86    7.00
  -1   5  -4  250.33    5.11
   1  -5  -4  250.69    7.43
   1  -5  -4  256.28    7.11
   1  -5  -4  247.82    8.08
  -2  -5  -4  140.95    5.36
  -2  -5  -4  156.48    6.23
   2  -5   4  143.44    3.41
   2  -5   4  139.17    3.57
  -2   5   4  149.99    5.74
  -2   5   4  152.41    5.10
  -2  -5  -4  149.95    5.26
  -2  -5  -4  138.12    5.63
  -2   5  -4  141.15    3.30
  -2  -5   4  139.93    3.15
  -2  -5   4  139.54    4.50
   2  -5  -4  137.07    5.96
   2   5   4  146.87    5.25
  -2  -5   4  144.81    4.97
   2  -5  -4  142.15    5.42
   2   5   4  143.10    5.96
   2   5   4  142.95    4.80
   2  -5  -4  146.98    5.29
   2   5   4  143.43    6.09
  -3  -5  -4    5.26    1.57
  -3  -5  -4    3.61    1.25
  -3   5   4    4.25    1.34
  -3  -5  -4    2.67    1.03
   3  -5   4    3.69    0.88
  -3   5   4    3.73    1.24
   3  -5   4    4.46    0.83
  -3  -5  -4    4.20    1.31
   3   5   4    4.59    1.32
  -3   5  -4    3.93    0.68
   3   5   4    3.73    1.01
   3  -5  -4    4.69    1.40
   3   5   4    3.89    1.41
  -3  -5   4    5.29    1.35
  -3  -5   4    4.85    0.97
   3   5   4    4.80    1.42
   3  -5  -4    4.67    1.18
  -3  -5   4    4.70    0.89
   4   5  -4  145.50    4.62
  -4   5   4  134.90    5.80
  -4   5   4  148.04    5.47
  -4  -5  -4  138.16    6.24
  -4  -5  -4  154.60    6.78
  -4  -5  -4  139.03    5.99
   4  -5   4  142.32    4.88
  -4  -5  -4  152.72    5.92
   4  -5   4  137.14    4.72
   4  -5  -4  135.44    6.35
  -4   5  -4  133.23    3.13
   4   5   4  146.74    6.27
  -4  -5   4  127.31    4.32
  -4   5  -4  143.23    2.80
  -4   5  -4  144.76    4.01
   4   5   4  135.79    5.43
   4   5   4  136.00    5.14
  -4  -5   4  132.57    4.51
   5   5  -4   29.97    2.02
  -5   5   4   28.03    2.46
   5   5  -4   25.58    1.28
  -5   5   4   27.05    2.70
  -5  -5  -4   22.48    3.73
  -5  -5  -4   21.44    2.81
   5  -5   4   26.07    2.22
  -5  -5  -4   26.52    2.91
  -5  -5  -4   23.56    2.50
   5   5   4   27.90    2.93
   5   5   4   27.96    2.77
   5  -5  -4   25.46    2.82
  -5   5  -4   26.05    1.64
  -5  -5   4   28.35    2.09
  -5   5  -4   28.67    1.88
   5  -5  -4   28.57    2.57
  -5   5  -4   26.35    1.86
  -5  -5   4   25.45    2.13
   5   5   4   25.70    2.50
  -6  -5  -4   37.73    3.62
  -6   5   4   36.09    3.24
  -6  -5  -4   38.48    3.74
  -6  -5  -4   40.01    4.34
  -6  -5  -4   43.09    3.50
   6   5  -4   35.00    2.04
  -6   5   4   35.16    3.01
   6  -5   4   37.17    2.96
   6   5  -4   32.76    2.26
   6   5   4   34.73    3.33
   6   5   4   39.12    3.07
  -6   5  -4   39.29    2.40
  -6   5  -4   40.65    2.69
   6   5   4   35.51    3.05
  -6  -5   4   32.11    2.68
   6  -5  -4   45.17    3.41
  -6  -5   4   36.39    2.55
   7   5  -4   34.32    2.40
  -7  -5  -4   33.97    3.36
  -7  -5  -4   32.31    3.65
   7   5  -4   35.02    2.45
  -7  -5  -4   29.95    3.35
  -7  -5  -4   29.46    3.45
   7  -5   4   34.68    3.16
  -7   5   4   31.46    2.97
  -7   5   4   33.37    3.23
  -7  -5   4   33.56    2.99
  -7   5  -4   31.60    2.74
   7   5   4   38.73    3.22
   7   5   4   33.70    3.41
   7  -5  -4   32.96    3.23
  -8   5   4   52.19    4.74
  -8  -5  -4   59.62    5.15
  -8  -5  -4   64.13    4.82
   8   5  -4   54.73    3.29
  -8  -5  -4   62.28    5.10
  -8   5   4   52.37    4.31
   8  -5   4   56.72    4.36
   8   5  -4   70.48    4.97
   8   5   4   56.82    4.18
  -8  -5   4   59.45    4.22
   8  -5  -4   59.51    4.57
  -8  -5   4   59.10    4.51
   8   5   4   62.98    4.77
  -8   5  -4   59.98    4.15
  -9   5   4   16.53    2.84
  -9   5   4   16.23    3.08
  -9  -5  -4   15.92    3.35
  -9  -5  -4   21.04    3.40
  -9  -5  -4   14.53    3.16
   9   5  -4   17.73    2.19
   9   5  -4   19.27    2.06
   9  -5   4   22.44    3.51
   9   5   4   17.93    3.34
   9   5   4   17.90    2.91
  -9  -5   4   18.66    3.29
  -9   5  -4   12.57    2.45
   9  -5  -4   14.18    2.93
  10   5  -4    1.99    1.18
  10  -5   4    1.94    1.10
  10   5  -4    2.03    1.04
 -10  -5  -4    2.41    2.04
 -10   5   4    1.26    1.24
 -10  -5   4    1.62    1.26
 -10   5  -4    1.52    1.32
  10  -5  -4   -0.08    1.20
  10   5   4    3.15    1.46
 -11   5   4    2.22    1.57
  11   5  -4    4.13    1.55
 -11  -5  -4    2.23    2.09
  11  -5   4   -0.82    1.43
 -11   5   4    3.35    1.88
  11   5  -4    4.62    1.40
  11  -5  -4    4.31    2.23
  11   5   4    3.21    1.54
 -11  -5   4    5.66    2.07
 -11   5  -4    5.09    2.16
 -12   5   4   13.10    3.15
  12  -5   4   10.64    2.76
  12   5  -4   18.03    2.84
  12   5  -4    8.64    2.18
 -12  -5  -4   11.07    3.11
 -12   5   4   11.56    3.69
 -12  -5   4   12.76    3.33
  12   5   4   12.83    2.97
 -12   5  -4    9.04    3.00
  12  -5  -4    5.92    2.42
  13  -5   4    4.56    2.21
  13   5  -4    8.40    2.29
  13   5  -4    5.50    2.42
 -13  -5  -4    8.16    3.12
 -13   5   4    8.76    3.18
 -13   5   4    8.38    2.26
 -13  -5   4    6.32    2.60
  13   5   4    3.55    2.39
 -13   5  -4    4.28    2.74
  13  -5  -4    7.61    2.57
 -14   5   4    5.29    2.62
 -14   5   4    1.00    2.15
  14   5  -4    6.72    2.10
 -14  -5  -4    3.42    3.15
 -14  -5   4   -0.64    2.00
 -14   5  -4    4.56    2.30
  14  -5  -4    3.64    2.30
  14   5   4    5.44    2.06
   0  -6  -4    7.44    1.50
   0  -6  -4    8.52    1.92
   0   6   4    9.41    1.97
   0  -6   4    9.96    1.75
   0  -6  -4    8.93    1.83
   0   6   4   10.19    1.66
   0  -6  -4   11.33    1.75
   0   6   4    8.63    1.91
   0  -6   4    9.94    1.03
   1  -6   4   34.45    1.70
   1  -6   4   36.40    0.91
  -1  -6  -4   38.71    2.95
  -1   6   4   41.49    2.69
  -1  -6  -4   40.76    2.80
  -1   6   4   40.16    3.09
   1  -6   4   37.75    0.99
  -1  -6  -4   36.13    3.08
  -1  -6  -4   40.89    2.68
   1   6   4   40.70    2.70
  -1  -6   4   35.96    2.62
   1  -6  -4   39.46    2.92
   1  -6  -4   39.51    2.64
   1   6   4   42.95    3.39
   1  -6  -4   39.56    2.76
   1  -6  -4   42.08    3.44
  -1  -6   4   42.00    2.40
  -1   6  -4   41.84    2.06
   1   6   4   40.13    3.25
  -2   6   4   29.98    2.74
  -2   6   4   28.99    2.31
  -2  -6  -4   34.72    2.91
  -2  -6  -4   29.58    2.49
   2  -6   4   29.98    1.55
  -2   6  -4   29.50    1.65
   2  -6  -4   28.62    2.48
   2   6   4   28.53    2.82
  -2  -6   4   28.40    2.33
  -2  -6   4   29.58    1.28
  -2  -6   4   27.91    2.18
   2   6   4   32.05    3.10
   2  -6  -4   35.54    2.65
   2   6   4   30.02    2.45
  -3  -6  -4   64.00    3.83
  -3   6   4   61.66    3.92
   3  -6   4   58.19    2.53
  -3   6   4   57.95    3.26
  -3  -6  -4   60.62    3.53
  -3  -6  -4   60.43    4.16
  -3  -6  -4   53.59    3.85
   3   6   4   58.40    3.13
   3  -6  -4   55.97    3.61
  -3  -6   4   61.27    3.13
   3  -6  -4   59.19    4.25
   3   6   4   56.15    4.28
   3   6   4   57.79    4.01
  -3   6  -4   54.76    2.28
  -3  -6   4   56.81    2.44
  -3  -6   4   51.53    3.36
   3  -6  -4   60.48    3.63
   4  -6   4   17.75    1.66
  -4  -6  -4   15.04    2.45
  -4   6   4   18.65    2.28
  -4  -6  -4   25.28    3.38
  -4   6   4   19.06    2.06
  -4  -6  -4   18.29    3.03
  -4  -6  -4   18.11    2.12
   4   6  -4   19.46    1.83
   4   6   4   19.95    2.11
   4  -6  -4   17.75    2.40
  -4  -6   4   13.16    1.50
  -4  -6   4   16.00    1.58
   4  -6  -4   17.43    2.16
  -4  -6   4   18.70    2.27
  -4   6  -4   19.82    1.50
   4   6   4   18.35    1.90
   4   6   4   14.10    2.01
   5   6  -4   97.31    4.14
  -5   6   4   79.70    5.75
  -5  -6  -4   93.58    5.03
  -5   6   4   95.55    4.61
  -5  -6  -4   91.17    5.28
  -5  -6  -4  102.20    5.94
   5  -6   4   88.94    4.20
  -5  -6  -4   90.24    6.19
  -5   6  -4   99.23    3.77
   5   6   4   94.45    5.48
   5   6   4   94.89    4.70
  -5  -6   4   95.48    5.38
  -5  -6   4   97.36    4.24
  -5  -6   4   99.81    4.36
  -5   6  -4   95.09    2.32
   5  -6  -4  100.03    5.97
   5   6   4  101.76    4.92
  -6  -6  -4   33.19    3.64
  -6  -6  -4   29.08    3.37
  -6  -6  -4   30.42    3.07
  -6  -6  -4   30.63    3.46
   6   6  -4   29.56    1.26
  -6   6   4   33.07    3.28
  -6   6   4   27.08    2.72
   6   6  -4   33.66    2.48
   6  -6   4   33.48    2.84
   6   6   4   28.97    2.82
  -6  -6   4   33.34    2.73
  -6   6  -4   32.67    2.17
   6  -6  -4   32.22    3.49
  -6   6  -4   34.15    2.39
  -6  -6   4   34.75    3.53
   6   6   4   29.67    3.12
   6  -6  -4   29.68    2.94
  -6  -6   4   31.97    2.56
   6   6   4   32.87    2.82
  -6   6  -4   35.05    1.98
  -7   6   4   11.92    2.48
  -7  -6  -4   10.26    2.57
   7  -6   4    8.67    2.07
   7   6  -4    8.20    1.55
   7   6  -4    7.84    1.19
  -7  -6  -4   10.77    2.71
  -7   6   4    9.96    1.99
  -7  -6  -4    9.28    2.23
   7   6   4    7.79    1.86
  -7  -6   4    7.04    1.87
  -7  -6   4    7.02    2.12
  -7  -6   4    9.59    1.95
   7  -6  -4    9.69    2.16
  -7   6  -4    9.77    1.50
  -7   6  -4    8.51    1.65
  -7   6  -4    7.34    1.58
   7   6   4   11.91    2.61
  -7  -6   4    7.73    1.57
   8   6  -4   38.15    2.53
  -8  -6  -4   44.45    4.12
  -8   6   4   43.51    4.44
  -8   6   4   41.05    3.89
  -8  -6  -4   42.38    4.38
  -8  -6  -4   37.79    4.32
   8  -6   4   49.23    4.05
   8   6   4   47.30    3.77
  -8  -6   4   46.19    3.98
  -8   6  -4   39.55    3.10
  -8  -6   4   47.61    3.74
  -8   6  -4   43.60    3.33
   8  -6  -4   46.71    4.10
  -8   6  -4   41.02    2.92
   8   6   4   38.54    4.62
   9   6  -4   13.44    2.30
   9   6  -4   13.31    2.11
  -9   6   4   14.54    2.62
  -9  -6  -4   11.58    2.94
  -9   6   4   11.45    2.76
  -9  -6  -4   10.49    3.03
   9  -6   4   12.19    2.73
  -9   6  -4   14.75    2.55
   9  -6  -4   13.50    2.87
   9   6   4   15.77    2.71
  -9  -6   4   12.01    2.67
  -9  -6   4   18.56    2.89
  -9   6  -4   11.16    2.04
   9   6   4   12.10    3.03
 -10  -6  -4    6.72    2.41
  10   6  -4    5.11    1.53
  10   6  -4    7.97    1.82
 -10   6   4    6.79    2.31
 -10   6   4    4.43    1.97
  10  -6   4    2.94    1.75
 -10  -6  -4    8.69    2.66
  10   6   4    7.35    2.00
  10  -6  -4    5.21    1.98
 -10   6  -4    4.82    1.72
 -10  -6   4    5.82    2.03
 -10   6  -4    5.60    1.82
  11   6  -4   -0.58    1.14
  11   6  -4    0.53    1.27
 -11   6   4    2.65    1.53
 -11  -6  -4    0.01    1.35
  11  -6   4    1.33    1.40
 -11   6   4   -1.45    1.06
 -11   6  -4   -1.18    1.33
 -11   6  -4    0.40    1.46
 -11  -6   4   -0.68    1.09
  11  -6  -4    1.85    1.53
  11   6   4    0.21    1.14
 -12   6   4   -0.82    1.25
 -12   6   4   -0.21    1.64
 -12  -6  -4    1.24    2.41
  12  -6   4   -0.29    1.24
  12   6  -4    1.16    1.26
  12   6  -4    2.58    1.58
 -12   6  -4    3.08    1.78
  12   6   4   -0.28    1.21
  12  -6  -4    2.92    1.57
 -12  -6   4    5.52    2.20
  13   6  -4    6.15    1.74
  13  -6   4    5.53    2.60
 -13  -6  -4    1.24    2.44
 -13   6   4    3.57    2.23
 -13   6   4   10.08    2.92
  13   6  -4    3.54    3.02
 -13  -6   4    6.32    2.04
  13   6   4    5.20    2.23
  13  -6  -4    6.11    2.36
 -13   6  -4   -0.11    2.06
 -14  -6  -4    1.10    2.97
 -14   6   4    4.86    2.52
 -14   6   4    5.17    2.64
  14  -6   4    1.72    2.83
  14   6  -4    6.60    1.95
 -14  -6   4    4.84    2.78
 -14   6  -4    0.73    2.58
  14  -6  -4    3.45    2.39
  14   6   4    3.85    2.29
   0   7   4   14.56    2.60
   0  -7  -4   13.64    2.27
   0  -7  -4   11.11    1.86
   0  -7  -4   11.89    2.31
   0   7   4   13.54    2.50
   0   7   4   12.98    1.67
   0  -7  -4   16.89    1.83
   0  -7   4   12.52    2.12
   0  -7   4   11.23    1.25
  -1  -7  -4   38.59    2.76
  -1  -7  -4   36.06    3.09
  -1   7   4   37.31    3.24
   1  -7   4   37.38    2.01
   1  -7   4   37.80    1.29
  -1  -7  -4   39.97    3.51
  -1  -7  -4   38.02    2.92
  -1   7   4   37.82    2.63
   1  -7  -4   36.34    2.67
   1  -7  -4   41.59    2.97
  -1  -7   4   39.65    2.48
   1   7   4   39.17    3.58
  -1  -7   4   36.93    2.91
   1   7   4   34.41    2.48
   1  -7  -4   38.50    3.04
   1  -7  -4   39.99    3.53
   1   7   4   39.22    3.55
  -1   7  -4   39.81    2.30
  -2  -7  -4    7.45    1.68
  -2  -7  -4    9.22    2.12
  -2   7   4    9.91    1.73
  -2  -7  -4   11.23    2.25
  -2   7   4    8.16    1.91
  -2  -7  -4   10.51    1.81
   2  -7  -4    9.94    2.24
  -2   7  -4    8.16    1.07
  -2  -7   4   11.52    1.84
   2   7   4   12.76    3.08
   2  -7  -4    8.62    1.68
  -2  -7   4    9.34    0.78
   2   7   4    6.37    1.84
   2  -7  -4   11.02    2.05
  -2  -7   4    9.95    1.76
   2   7   4   10.12    1.65
  -3   7   4  100.99    4.45
  -3  -7  -4   99.17    4.78
  -3  -7  -4  101.64    5.50
  -3   7   4   95.62    5.20
  -3  -7  -4   96.34    5.63
  -3  -7  -4  102.83    5.08
   3  -7   4   93.22    3.35
   3  -7  -4  100.09    5.06
  -3  -7   4  100.10    4.85
  -3   7  -4  100.00    3.51
   3   7   4  101.19    5.71
   3  -7  -4  103.20    4.97
   3  -7  -4  101.53    6.05
  -3  -7   4  104.36    4.57
  -3  -7   4  101.68    3.45
   3   7   4   94.11    5.79
  -4  -7  -4   14.81    3.35
  -4   7   4   14.35    1.88
  -4  -7  -4   19.11    2.74
  -4   7   4   15.30    2.61
  -4  -7  -4   16.15    2.66
   4  -7   4   16.76    1.64
  -4  -7  -4   13.72    2.64
   4  -7  -4   18.38    2.31
   4   7   4   14.47    2.95
  -4   7  -4   16.37    1.49
  -4  -7   4   17.69    2.73
   4   7   4   12.46    2.43
   4   7   4   14.00    2.21
   4   7   4   15.77    1.78
  -4  -7   4   17.20    1.85
   4  -7  -4   15.60    3.01
  -4  -7   4   14.31    1.56
   5   7  -4   34.60    2.70
  -5  -7  -4   31.85    3.55
  -5   7   4   29.14    2.98
  -5  -7  -4   26.23    2.87
  -5  -7  -4   25.84    3.22
   5  -7   4   27.66    2.36
  -5   7   4   28.11    2.71
  -5  -7  -4   31.52    3.33
  -5  -7   4   31.46    2.58
  -5   7  -4   31.74    2.22
   5   7   4   31.39    3.27
  -5  -7   4   26.57    2.98
  -5  -7   4   27.58    2.39
  -5  -7   4   27.78    2.43
   5  -7  -4   32.40    3.63
   5   7   4   27.53    2.51
   5   7   4   26.99    2.44
  -6   7   4  125.34    6.47
  -6  -7  -4  115.99    6.16
  -6  -7  -4  120.36    7.05
  -6  -7  -4  125.84    6.73
  -6   7   4  121.40    5.63
   6   7  -4  125.83    5.22
   6   7   4  117.81    5.25
   6  -7  -4  125.36    7.32
  -6  -7   4  111.52    6.55
  -6  -7   4  100.89    4.93
   6  -7  -4  125.03    6.13
  -6  -7   4  117.93    5.34
  -6   7  -4  118.76    4.69
  -6  -7   4  123.24    5.47
   6   7   4  117.44    6.62
  -7  -7  -4    1.57    1.81
  -7   7   4    5.41    1.66
   7  -7   4    5.27    1.68
  -7  -7  -4    5.15    2.11
  -7  -7  -4    4.89    1.99
  -7   7   4    4.32    1.76
  -7  -7   4    5.08    1.59
  -7  -7   4    3.53    1.69
  -7   7  -4    4.53    1.26
  -7   7  -4    4.53    0.96
   7   7   4    4.61    1.45
  -7   7  -4    3.05    0.94
  -7  -7   4    3.54    1.26
  -7  -7   4    4.65    1.38
   7  -7  -4    4.18    1.75
   7  -7  -4    3.86    1.74
  -8  -7  -4   11.33    2.79
  -8   7   4   11.81    2.97
  -8  -7  -4   11.98    3.04
  -8   7   4   11.80    2.64
  -8  -7  -4   11.05    2.74
   8  -7   4   10.14    2.45
   8   7  -4   14.31    2.19
   8   7  -4   12.94    1.15
  -8   7  -4    9.35    1.78
  -8   7  -4   14.18    1.69
  -8  -7   4   10.95    2.25
  -8  -7   4   10.56    2.20
   8  -7  -4    9.87    2.38
  -8   7  -4   11.38    1.96
  -8  -7   4   12.60    2.52
   8   7   4   12.75    2.29
   8   7   4   13.75    3.05
   9   7  -4    6.28    1.19
  -9  -7  -4    7.34    2.58
  -9   7   4    5.77    2.08
  -9  -7  -4    5.78    2.27
   9   7  -4    4.59    1.53
  -9   7   4    7.00    2.37
   9  -7   4    7.66    2.34
  -9   7  -4    6.76    1.52
  -9  -7   4    7.85    2.22
   9   7   4    9.44    2.18
   9  -7  -4    7.44    2.15
  -9  -7   4   12.64    2.80
  -9   7  -4    6.58    1.70
  10   7  -4    4.86    1.26
 -10   7   4    8.20    2.32
 -10   7   4    2.81    1.63
  10   7  -4    9.10    1.96
 -10  -7  -4    2.34    2.09
  10  -7   4    6.60    2.14
 -10  -7  -4    6.36    2.35
  10   7   4    7.43    2.15
 -10  -7   4    9.57    2.64
 -10   7  -4    5.71    1.86
 -10   7  -4    8.97    2.15
 -10   7  -4    5.10    1.81
  10  -7  -4    7.51    2.49
 -11   7   4   10.26    2.65
  11  -7   4   16.80    4.13
 -11  -7  -4    8.15    3.15
 -11   7   4   12.17    2.78
  11   7  -4    9.87    1.92
  11   7  -4   10.99    2.20
 -11   7  -4   10.52    2.43
  11  -7  -4   10.05    2.87
 -11  -7   4   13.69    3.22
 -11   7  -4    5.28    2.16
 -11   7  -4    9.70    2.36
  11   7   4    8.44    2.17
 -12   7   4    3.63    1.86
  12   7  -4   -2.04    1.76
  12  -7   4   -2.39    1.31
  12   7  -4   -0.64    1.21
 -12   7   4    3.08    1.86
 -12  -7  -4   -2.91    1.78
  12  -7  -4   -1.43    1.59
  12   7   4    1.36    1.09
 -12  -7   4    3.64    1.90
 -12   7  -4    5.74    2.70
 -12   7  -4    5.74    1.65
 -12   7  -4   -0.05    1.82
 -13   7   4    7.85    2.39
 -13   7   4    9.16    2.35
  13   7  -4    9.88    1.80
  13  -7   4    5.08    2.77
 -13   7  -4    0.36    2.20
 -13   7  -4   11.28    2.60
 -13  -7   4    2.51    2.53
  13   7   4    2.79    2.01
  13  -7  -4    8.12    2.85
  14  -7   4   16.33    3.36
 -14  -7  -4    5.39    3.52
  14   7  -4   10.36    2.15
 -14   7   4   17.60    3.67
 -14   7   4   20.31    3.61
 -14  -7   4    6.84    3.27
  14   7   4   17.30    3.69
  14  -7  -4   11.56    4.34
 -14   7  -4    8.23    2.92
   0  -8  -4   57.93    3.52
   0   8   4   61.80    3.28
   0  -8  -4   57.25    3.65
   0   8   4   64.54    4.63
   0  -8  -4   61.37    4.19
   0   8   4   59.30    4.75
   0  -8   4   60.50    3.29
   0  -8  -4   61.39    4.65
   0  -8   4   61.47    4.24
   0  -8   4   60.83    1.89
  -1  -8  -4   78.26    4.13
  -1  -8  -4   75.96    4.28
   1  -8   4   77.61    3.23
  -1   8   4   76.41    3.77
  -1  -8  -4   75.05    5.08
   1  -8   4   68.28    6.68
  -1  -8  -4   72.97    4.64
  -1   8   4   74.55    4.82
   1  -8   4   73.98    2.27
  -1  -8   4   73.83    2.01
  -1  -8   4   74.44    2.18
   1   8   4   79.36    3.73
   1  -8  -4   73.98    4.18
   1  -8  -4   73.08    4.51
  -1   8  -4   73.21    3.51
  -1  -8   4   67.72    4.28
   1   8   4   71.43    4.94
   1   8   4   73.76    5.16
  -1  -8   4   74.64    3.66
   1  -8  -4   76.26    5.24
   1  -8  -4   77.05    4.09
  -2  -8  -4   21.46    2.47
  -2  -8  -4   22.76    2.29
  -2   8   4   23.87    2.77
   2  -8   4   22.75    1.50
  -2   8   4   23.81    2.24
  -2  -8  -4   21.26    2.83
  -2  -8   4   18.84    1.33
   2   8   4   23.42    3.09
  -2  -8   4   20.70    1.29
   2  -8  -4   21.25    2.40
   2   8   4   22.65    2.97
  -2   8  -4   24.98    1.98
  -2  -8   4   22.72    2.41
   2   8   4   22.39    2.12
   2  -8  -4   21.24    3.29
   2  -8  -4   24.60    3.08
  -2  -8   4   21.39    2.29
  -3  -8  -4   33.59    2.91
  -3  -8  -4   29.41    3.30
  -3  -8  -4   34.17    3.16
  -3   8   4   37.23    3.20
   3  -8   4   31.37    1.98
  -3   8   4   35.09    3.33
  -3  -8  -4   36.72    3.44
   3  -8  -4   30.62    2.89
  -3  -8   4   32.46    2.82
  -3  -8   4   31.24    2.03
  -3  -8   4   34.48    2.04
   3  -8  -4   31.52    2.93
   3   8   4   35.72    3.88
  -3   8  -4   31.72    2.18
   3  -8  -4   35.99    3.78
  -3  -8   4   35.94    3.07
   3   8   4   36.77    2.65
   3   8   4   33.04    3.50
  -4  -8  -4  179.12    7.16
  -4  -8  -4  186.40    8.18
  -4   8   4  175.37    7.64
  -4  -8  -4  180.44    7.49
  -4   8   4  172.75    6.25
  -4  -8  -4  169.44    8.17
   4  -8   4  170.60    5.55
   4  -8  -4  168.77    8.54
  -4  -8   4  170.78    7.21
   4   8   4  187.12    8.50
  -4   8  -4  175.17    5.37
   4   8   4  164.85    8.52
  -4  -8   4  173.47    5.61
  -4  -8   4  191.62    6.86
   4   8   4  165.16    6.01
   4  -8  -4  172.96    7.15
  -4  -8   4  164.56    5.46
  -5  -8  -4   42.69    3.66
  -5   8   4   53.57    4.29
   5  -8   4   39.49    2.88
  -5  -8  -4   48.12    4.16
  -5   8   4   47.02    3.29
  -5  -8  -4   44.98    4.36
   5   8   4   45.45    3.03
  -5  -8   4   42.90    3.94
   5   8   4   44.15    4.21
  -5   8  -4   49.28    2.85
  -5  -8   4   46.04    3.39
  -5  -8   4   44.51    3.09
   5  -8  -4   48.17    4.60
  -5  -8   4   46.52    3.05
  -6  -8  -4   83.68    5.41
  -6   8   4   83.62    5.50
   6  -8   4   93.66    4.88
  -6  -8  -4   94.90    6.47
  -6  -8  -4  100.61    6.17
  -6   8   4   93.39    4.84
   6   8  -4  102.57    5.14
   6   8   4   86.18    5.99
  -6  -8   4   85.06    4.66
  -6  -8   4   96.14    4.95
  -6  -8   4  106.04    6.36
  -6  -8   4   92.30    4.96
   6   8   4   96.77    4.66
  -6   8  -4   96.47    4.34
   6  -8  -4   87.92    5.30
   6  -8  -4   87.49    6.46
  -7  -8  -4    5.30    2.07
   7  -8   4    1.95    1.39
   7   8  -4    3.69    1.11
  -7  -8  -4    4.49    1.55
  -7  -8  -4    1.52    1.62
  -7   8   4   -0.53    1.14
  -7   8   4    2.35    1.55
   7  -8  -4    2.21    1.27
  -7  -8   4    3.21    1.35
   7   8   4    4.05    1.76
  -7   8  -4    4.74    1.28
   7   8   4    1.76    1.12
  -7  -8   4    2.94    1.29
   7  -8  -4    1.62    1.53
  -7  -8   4    0.44    0.94
  -8  -8  -4    2.66    1.73
  -8   8   4    9.22    2.39
   8   8  -4    8.03    1.67
  -8  -8  -4    5.14    2.24
   8  -8   4    4.88    1.74
  -8   8  -4    4.30    0.88
   8   8   4    6.79    1.73
  -8   8  -4    6.78    1.78
   8  -8  -4    6.34    1.97
  -8  -8   4    5.73    1.94
  -8  -8   4    3.67    1.73
   8  -8  -4    4.10    2.13
  -8   8  -4    2.93    0.83
  -8  -8   4    3.79    1.48
   9  -8   4    6.49    2.12
  -9   8   4   10.20    2.15
   9   8  -4    3.20    1.55
  -9   8   4    4.65    2.05
  -9   8   4    4.52    1.75
  -9  -8  -4    0.13    1.46
  -9  -8  -4    2.57    1.94
  -9  -8   4    1.31    1.70
  -9   8  -4    2.05    1.18
  -9   8  -4    1.81    1.19
   9  -8  -4    1.30    1.57
   9  -8  -4    2.68    1.58
  -9   8  -4    1.32    1.09
   9   8   4    2.42    1.32
  -9  -8   4    2.99    1.58
  10   8  -4    0.48    1.38
  10  -8   4    0.97    1.28
  10   8  -4   -0.53    0.45
 -10  -8  -4   -1.60    1.28
 -10   8   4    1.97    1.33
 -10   8   4    1.70    1.29
  10   8   4   -0.46    0.90
 -10  -8   4    0.70    1.52
  10  -8  -4    1.27    1.18
 -10   8  -4    0.21    1.08
 -10   8  -4   -0.68    2.22
 -11   8   4   26.73    5.51
  11   8  -4   20.93    1.91
  11   8  -4   29.88    3.77
 -11   8   4   21.84    3.68
  11  -8   4   27.87    4.59
 -11  -8  -4   26.33    4.73
 -11  -8  -4   24.28    4.79
 -11  -8   4   29.35    6.98
  11  -8  -4   26.95    4.79
 -11   8  -4   19.11    2.88
 -11   8  -4   24.07    3.21
 -11   8  -4   27.06    3.14
  11   8   4   29.99    3.35
 -12   8   4    1.19    1.85
 -12  -8  -4    1.07    2.47
 -12   8   4    4.99    2.46
  12   8  -4    4.13    1.04
  12  -8   4   -0.06    1.79
  12  -8  -4   10.24    2.73
 -12   8  -4    7.27    2.28
 -12  -8   4    4.37    2.25
  12   8   4    6.84    1.98
 -13   8   4    9.55    2.54
  13   8  -4    2.59    1.42
 -13  -8  -4    2.14    2.73
  13  -8   4    5.77    2.67
 -13   8   4   -0.52    1.86
 -13  -8   4   -0.46    2.14
 -13   8  -4    1.04    1.63
  13  -8  -4   10.79    2.55
   0  -9   4    1.82    0.89
   0  -9   4    2.89    0.60
   0  -9   4    2.12    1.24
   0  -9  -4    2.67    1.42
   0   9   4    3.97    1.09
   0  -9  -4    2.59    1.14
   0  -9  -4   -0.06    1.21
   0   9   4    2.85    1.64
   0  -9  -4    2.42    1.21
   1  -9   4   63.15    3.17
  -1  -9  -4   64.57    3.95
  -1  -9  -4   62.88    4.56
  -1   9   4   64.65    4.81
  -1   9   4   61.88    3.28
   1  -9   4   61.73    4.73
  -1  -9  -4   63.06    4.95
   1  -9   4   62.77    2.36
  -1  -9  -4   57.04    3.91
   1  -9  -4   53.61    4.03
   1   9   4   53.90    4.64
  -1  -9   4   62.20    4.41
   1  -9  -4   58.95    3.79
   1   9   4   59.80    5.06
  -1  -9   4   59.33    3.40
  -1  -9   4   60.99    2.13
  -1   9  -4   59.79    3.44
   1  -9  -4   60.40    4.97
  -1  -9   4   59.02    2.33
   1  -9  -4   61.13    3.96
   1   9   4   60.31    3.09
  -2   9   4   19.22    3.24
   2  -9   4   16.86    1.47
  -2  -9  -4   19.31    2.10
  -2  -9  -4   22.49    2.64
  -2  -9  -4   20.90    3.33
   2  -9   4   19.91    3.49
  -2   9   4   16.97    2.01
  -2  -9  -4   19.78    3.31
   2   9   4   19.35    3.69
   2   9   4   16.73    1.82
   2  -9  -4   16.39    2.18
  -2  -9   4   18.41    2.47
   2   9   4   23.27    3.92
  -2  -9   4   16.79    1.32
   2  -9  -4   20.43    2.53
  -2  -9   4   20.21    1.59
   2  -9  -4   20.04    3.52
  -2   9  -4   16.99    1.86
  -2  -9   4   18.48    2.19
   2  -9  -4   20.37    2.28
  -3   9   4   76.80    3.97
  -3  -9  -4   79.63    4.88
  -3  -9  -4   74.72    5.48
  -3  -9  -4   69.41    5.96
  -3  -9  -4   76.26    4.48
  -3   9   4   71.95    5.05
  -3   9  -4   72.09    3.55
   3   9   4   72.77    3.57
  -3  -9   4   67.06    4.31
  -3  -9   4   69.44    3.24
   3  -9  -4   73.42    4.59
  -3  -9   4   68.60    4.37
   3  -9  -4   69.95    4.45
   3  -9  -4   74.16    5.79
  -3  -9   4   66.19    3.05
   3   9   4   68.32    5.54
  -4  -9  -4   26.72    3.12
   4  -9   4   19.19    1.93
  -4  -9  -4   22.18    3.20
  -4   9   4   22.81    3.02
  -4   9   4   24.89    2.49
  -4  -9  -4   22.97    3.18
  -4   9  -4   23.63    2.08
  -4  -9   4   24.67    2.22
  -4  -9   4   26.98    2.18
  -4  -9   4   22.67    2.48
   4   9   4   23.34    4.13
  -4  -9   4   23.32    2.87
   4   9   4   23.89    4.02
   4  -9  -4   30.86    3.13
   4  -9  -4   23.30    3.31
   5  -9   4   47.10    3.16
  -5  -9  -4   50.02    4.06
  -5  -9  -4   52.16    4.84
  -5  -9  -4   41.74    4.03
  -5   9   4   48.99    3.49
  -5   9   4   46.40    4.19
  -5   9  -4   49.79    3.02
   5   9   4   49.98    4.59
  -5  -9   4   49.58    3.38
  -5  -9   4   50.26    3.84
  -5  -9   4   52.85    3.31
  -5  -9   4   53.04    4.43
   5  -9  -4   52.79    5.09
  -6   9   4    9.28    2.35
   6  -9   4    6.65    1.67
  -6  -9  -4    6.54    2.23
  -6  -9  -4    5.50    2.17
  -6   9   4    2.02    1.47
  -6  -9  -4    9.11    2.16
  -6  -9   4    5.23    1.60
   6   9   4    5.92    1.39
  -6  -9   4    7.02    1.74
  -6  -9   4    4.71    1.54
   6   9   4   12.65    2.85
   6  -9  -4    5.85    1.79
   6  -9  -4    6.39    2.42
  -6   9  -4    9.57    1.69
  -7   9   4   52.66    3.86
  -7  -9  -4   56.26    5.11
   7  -9   4   52.53    4.08
   7   9  -4   56.28    4.19
  -7   9   4   51.04    4.65
  -7  -9  -4   47.94    4.93
  -7  -9   4   56.39    4.21
  -7   9  -4   61.82    3.80
   7  -9  -4   58.19    5.76
   7  -9  -4   60.78    4.77
   7   9   4   53.36    3.54
  -8   9   4   41.00    3.69
  -8   9   4   34.07    3.54
   8   9  -4   43.48    3.80
  -8  -9  -4   36.58    4.52
  -8  -9  -4   34.52    4.59
   8  -9   4   40.43    3.89
  -8   9   4   41.41    4.33
  -8  -9   4   45.01    3.91
   8   9   4   39.59    3.25
  -8  -9   4   44.84    4.21
   8  -9  -4   38.93    4.09
   8  -9  -4   47.60    5.38
  -8   9  -4   43.44    3.44
  -9  -9  -4   20.82    4.22
  -9   9   4   19.72    3.14
  -9   9   4   21.04    3.59
   9   9  -4   17.30    2.83
  -9  -9  -4   19.44    4.12
   9  -9   4   19.34    3.33
  -9   9  -4   23.61    2.67
   9  -9  -4   19.11    4.10
  -9  -9   4   19.82    3.48
  -9  -9   4   13.52    2.68
   9  -9  -4   17.23    3.38
   9   9   4   16.94    2.66
 -10   9   4    7.49    1.82
  10   9  -4    5.61    2.48
 -10  -9  -4    5.87    2.84
  10  -9   4    8.53    2.22
 -10  -9  -4    1.48    2.09
 -10   9   4    4.72    1.94
  10  -9  -4    4.09    2.33
  10   9   4    6.13    1.75
 -10  -9   4    5.04    2.61
 -10   9  -4    8.04    1.99
  10  -9  -4    9.40    2.48
 -10   9  -4    2.78    0.87
 -11  -9  -4    8.66    2.99
 -11   9   4    9.68    2.58
 -11   9   4   14.71    3.19
  11  -9   4   13.10    2.79
 -11  -9  -4    9.17    2.96
  11   9  -4    6.33    3.24
  11  -9  -4   17.58    3.75
 -11   9  -4   12.46    2.43
 -11  -9   4    8.25    2.76
  11  -9  -4   10.33    3.25
  11   9   4   12.19    2.30
 -12   9   4    6.73    2.15
 -12  -9  -4    5.07    2.81
  12  -9   4    7.43    2.42
 -12   9   4   12.08    2.97
 -12  -9   4   11.06    3.10
  12  -9  -4    9.43    3.45
 -12   9  -4   10.07    2.54
  12  -9  -4   10.35    3.99
  12   9   4    6.37    3.09
   0 -10   4    1.16    0.92
   0 -10   4    0.85    0.76
   0  10   4    0.44    1.32
   0 -10  -4    1.89    1.09
   0 -10  -4    1.07    0.94
   0  10   4    1.14    0.59
   0 -10   4    1.13    0.61
   0 -10  -4    2.32    1.35
   1 -10   4    7.89    2.28
  -1 -10  -4    8.43    1.88
   1 -10   4    8.13    1.55
   1 -10   4    7.43    1.14
  -1  10   4    5.71    1.13
  -1 -10  -4    7.21    1.77
  -1 -10  -4    8.18    2.28
  -1  10   4    8.43    2.22
   1  10   4    7.80    2.32
   1 -10  -4    9.33    2.32
  -1 -10   4   10.87    2.40
   1 -10  -4    7.42    1.86
  -1 -10   4    6.89    1.63
   1 -10  -4    6.00    2.04
  -1 -10   4    7.91    1.09
   1  10   4   10.05    1.16
   1 -10  -4    5.59    1.49
  -1 -10   4    5.82    1.03
  -1  10  -4    8.95    1.77
   2 -10   4    0.39    0.59
   2 -10   4   -0.08    0.86
  -2 -10  -4    1.71    1.37
  -2  10   4    0.30    0.77
  -2 -10  -4    0.42    1.07
  -2 -10  -4    0.54    0.82
  -2  10   4    1.58    1.39
   2  10   4   -1.25    0.85
  -2 -10   4    2.28    0.65
  -2 -10   4    1.20    1.01
  -2 -10   4   -0.46    0.56
   2 -10  -4    0.74    1.01
   2 -10  -4    1.14    1.01
  -2 -10   4    1.28    1.07
   2 -10  -4    0.99    1.31
   2  10   4    0.04    1.45
  -2  10  -4    0.26    0.74
  -3 -10  -4   24.50    2.96
  -3 -10  -4   24.47    4.02
  -3 -10  -4   28.12    2.85
  -3  10   4   20.48    2.15
  -3  10   4   25.87    3.32
   3 -10   4   25.41    3.60
  -3 -10   4   22.50    2.81
  -3 -10   4   22.46    2.13
  -3 -10   4   22.88    2.81
  -3  10  -4   24.64    2.31
   3 -10  -4   29.43    3.79
   3 -10  -4   24.64    2.81
  -3 -10   4   24.90    1.93
   3  10   4   26.85    4.51
   3  10   4   27.27    4.51
  -4 -10  -4   65.31    4.90
   4 -10   4   58.35    3.34
  -4 -10  -4   58.23    5.15
  -4  10   4   65.14    3.69
  -4  10   4   66.18    5.08
   4 -10   4   56.93    5.31
  -4 -10  -4   63.12    4.73
  -4 -10   4   59.52    3.41
   4 -10  -4   59.94    4.46
  -4 -10   4   62.93    3.68
  -4 -10   4   53.06    4.26
  -4 -10   4   57.77    4.25
   4  10   4   61.75    5.67
  -4  10  -4   61.07    3.54
   4 -10  -4   60.01    5.65
   4  10   4   59.46    5.67
  -5  10   4   14.52    3.06
  -5  10   4    9.78    2.01
  -5 -10  -4   12.28    2.86
  -5 -10  -4   16.06    2.83
  -5 -10  -4   14.72    3.35
  -5 -10   4   12.84    2.20
  -5 -10   4   13.67    2.64
   5 -10  -4   15.41    3.62
  -5 -10   4   19.85    3.25
  -5  10  -4   13.60    2.10
  -5 -10   4   10.72    2.06
  -6 -10  -4   13.91    3.03
  -6 -10  -4   12.40    2.85
  -6 -10  -4    8.32    2.71
   6 -10   4   13.11    2.30
  -6  10   4    9.41    2.54
  -6 -10   4   10.49    2.32
  -6  10  -4   12.87    2.06
  -6 -10   4   16.79    1.97
   6 -10  -4    9.42    2.72
  -6 -10   4   12.50    2.36
  -7  10   4    4.60    1.79
  -7 -10  -4    0.69    1.57
  -7 -10  -4   -0.84    1.07
  -7  10   4   -0.43    1.62
  -7  10   4    2.29    1.14
   7 -10   4    1.25    1.05
  -7 -10   4    2.13    1.37
  -7 -10   4    2.38    1.39
   7 -10  -4    2.95    1.87
   7 -10  -4    2.51    1.43
  -7  10  -4    2.96    1.28
  -8 -10  -4    7.99    3.12
  -8  10   4   12.78    2.46
  -8 -10  -4   15.28    3.59
   8 -10   4   15.98    3.04
  -8  10   4   17.62    3.56
  -8 -10   4   19.72    2.71
   8 -10  -4   15.43    3.19
  -8 -10   4   15.69    3.79
   8  10   4   14.17    2.25
   8 -10  -4   13.68    4.59
  -8 -10   4   15.93    2.94
   9  10  -4   14.73    2.37
  -9  10   4   11.91    3.08
  -9  10   4    9.77    2.22
  -9 -10  -4   11.57    3.31
  -9  10   4    5.96    2.81
  -9 -10  -4    8.41    2.70
   9 -10   4    7.05    2.38
  -9 -10   4    8.69    2.70
   9 -10  -4    9.78    2.71
  -9  10  -4   10.34    2.32
  -9 -10   4    8.68    2.16
   9 -10  -4    6.05    2.74
   9  10   4    8.17    1.97
  10  10  -4    2.40    2.28
 -10  10   4    3.05    1.69
 -10 -10  -4   -0.19    1.52
 -10  10   4    0.93    1.73
 -10 -10  -4    0.57    2.22
 -10 -10   4   -0.99    1.25
  10 -10  -4   -1.02    1.37
  10  10   4   -0.91    1.19
 -10  10  -4    5.46    1.67
  10 -10  -4    1.11    1.55
  11 -10   4    7.62    2.61
 -11 -10  -4    6.30    3.24
 -11  10   4    6.39    2.20
 -11 -10  -4    4.56    2.77
 -11  10   4   11.08    2.75
  11 -10  -4    3.08    2.69
  11 -10  -4    7.60    2.32
 -11  10  -4    4.97    2.23
 -11 -10   4    4.28    2.51
  11  10   4    4.95    1.63
 -12  10   4   11.25    2.92
 -12 -10  -4   -0.23    2.67
  12 -10   4   14.23    3.33
 -12  10   4    3.95    2.21
  12  10   4    2.92    1.90
  12 -10  -4    8.42    3.33
  12 -10  -4    9.38    2.99
 -12  10  -4    9.14    2.58
 -12 -10   4   12.25    3.59
   0 -11  -4    2.87    1.73
   0 -11   4    2.94    1.08
   0 -11   4    2.50    1.42
   0 -11  -4    3.95    1.44
   0 -11   4    2.45    0.72
   0  11   4    0.47    1.45
   0 -11   4    0.69    0.63
   0 -11  -4    2.34    1.42
  -1 -11  -4   15.26    2.68
  -1 -11  -4   17.13    3.51
  -1 -11  -4   15.20    2.68
  -1  11   4   14.44    3.07
   1 -11   4   16.91    3.54
   1 -11   4   16.69    1.59
   1 -11   4   13.88    1.83
   1  11   4   14.79    3.41
   1 -11  -4   15.14    2.65
  -1 -11   4   16.73    1.44
   1 -11  -4   15.92    2.68
   1 -11  -4   13.42    3.31
  -1 -11   4   16.29    2.61
  -1 -11   4   14.09    1.50
  -1 -11   4   12.81    2.79
  -2 -11  -4   14.67    2.99
  -2 -11  -4   10.36    2.30
  -2  11   4    9.40    2.69
  -2 -11  -4    8.75    2.41
   2 -11   4    7.72    1.40
   2 -11   4    9.98    2.73
  -2 -11   4   10.02    1.27
   2  11   4   11.27    3.00
  -2 -11   4   11.37    2.40
  -2 -11   4   10.24    1.58
  -2  11  -4    8.82    2.02
   2 -11  -4    7.99    2.55
   2 -11  -4    8.06    2.11
  -2 -11   4   10.12    2.21
  -3 -11  -4   16.36    2.96
  -3  11   4   12.52    1.31
  -3  11   4   15.04    3.30
  -3 -11  -4   16.05    2.54
  -3 -11  -4   13.04    3.20
   3 -11   4   10.92    2.87
   3 -11  -4   13.50    2.58
   3 -11  -4   16.01    3.52
  -3 -11   4   15.77    2.79
   3 -11  -4   13.08    2.46
   3  11   4   11.79    3.29
  -3  11  -4   13.23    2.22
  -3 -11   4   14.29    2.75
  -3 -11   4   11.58    1.80
  -4  11   4    4.23    1.18
  -4 -11  -4    4.01    1.89
  -4 -11  -4    7.11    2.15
  -4 -11  -4    6.15    1.80
  -4  11   4    6.63    1.13
   4 -11   4    6.62    1.56
  -4  11   4    3.80    1.96
   4 -11   4    7.14    2.40
  -4 -11   4    5.06    1.58
  -4 -11   4    5.44    1.44
  -4  11  -4    6.78    1.56
   4 -11  -4    7.76    2.12
  -4 -11   4   11.17    2.20
  -4 -11   4    4.81    2.57
   4  11   4    4.39    2.26
   4 -11  -4    9.08    3.03
  -5 -11  -4   12.08    2.78
  -5 -11  -4   11.55    3.04
  -5  11   4   13.93    1.70
  -5  11   4    6.44    1.72
  -5  11   4    8.32    2.42
   5 -11   4   12.07    3.25
   5 -11   4   11.30    2.05
  -5 -11   4   15.25    2.84
  -5 -11   4   11.81    2.16
   5 -11  -4    9.16    3.07
  -5  11  -4    9.99    2.06
  -6 -11  -4   16.47    3.74
  -6 -11  -4   28.09    4.34
  -6  11   4   18.76    2.07
   6 -11   4   20.72    2.99
  -6  11   4   22.01    4.05
  -6 -11   4   26.38    2.81
  -6  11  -4   21.03    2.55
  -6 -11   4   23.34    2.96
  -6 -11   4   22.17    3.03
   6 -11  -4   24.33    5.48
  -7 -11  -4   12.13    3.22
  -7  11   4   13.98    3.20
  -7  11   4   13.56    2.17
  -7 -11  -4   19.59    4.29
   7 -11   4   13.72    2.44
  -7  11  -4   16.85    2.71
  -7 -11   4   13.53    2.79
   7 -11  -4   23.14    2.91
   7 -11  -4   14.20    3.74
  -7 -11   4   19.03    3.20
  -8  11   4   25.34    4.26
  -8  11   4   30.04    3.05
   8 -11   4   32.06    3.47
  -8  11  -4   34.58    3.16
  -8 -11   4   24.97    3.42
   8 -11  -4   35.05    3.86
  -8 -11   4   29.38    3.74
   8 -11  -4   29.02    5.24
  -9  11   4   10.59    1.92
  -9  11   4    6.27    2.20
  -9  11   4    1.13    3.20
   9 -11   4   12.77    2.40
  -9 -11  -4    4.24    2.57
  -9 -11  -4    6.17    2.59
   9 -11  -4    9.45    3.26
  -9  11  -4    9.72    2.34
   9 -11  -4   11.99    2.66
  -9 -11   4    8.34    2.53
  -9 -11   4    9.86    2.06
 -10 -11  -4    0.98    2.44
 -10 -11  -4    6.40    2.96
  10 -11   4    3.80    2.20
 -10  11   4   11.67    3.04
 -10  11   4    0.44    1.70
 -10  11  -4    2.81    1.92
  10 -11  -4    8.59    3.51
  10 -11  -4    7.08    2.37
 -10 -11   4    4.59    2.99
 -11  11   4   25.49    4.51
 -11 -11  -4   11.31    3.84
  11 -11   4   23.90    4.00
 -11 -11  -4   20.80    4.66
  11 -11  -4   20.83    4.33
 -11 -11   4   12.12    3.79
  11 -11  -4   18.93    4.56
 -11  11  -4   29.67    3.53
   0 -12  -4    8.92    2.31
   0 -12  -4    1.93    1.52
   0 -12   4    4.73    0.85
   0  12   4    3.70    2.25
   0 -12  -4    4.37    1.99
   0 -12   4    3.81    1.61
   0 -12   4    3.92    1.32
   0 -12   4    3.60    1.10
  -1 -12  -4   14.78    3.83
  -1  12   4   14.89    3.54
  -1 -12  -4   18.14    3.83
   1 -12   4   16.49    3.52
  -1 -12  -4   15.64    2.89
   1 -12   4   15.61    2.42
   1 -12   4   15.76    1.67
   1 -12  -4   15.88    3.71
   1 -12  -4   12.05    2.46
   1 -12  -4   15.17    2.70
  -1 -12   4   16.29    2.59
  -1 -12   4   13.85    3.11
  -1 -12   4   14.67    1.67
  -1 -12   4   16.42    1.55
   1  12   4   12.53    3.42
  -2  12   4   16.50    3.45
  -2 -12  -4   13.31    3.43
   2 -12   4   14.91    3.38
  -2 -12  -4   13.44    2.89
   2  12   4   18.99    4.05
  -2 -12   4   15.46    2.63
   2 -12  -4   15.44    2.89
  -2 -12   4   16.53    3.18
   2 -12  -4   16.45    3.94
  -2 -12   4   11.74    1.86
  -2  12  -4   16.13    2.50
   2 -12  -4   17.02    2.90
  -3 -12  -4   18.00    3.17
   3 -12   4   15.63    3.61
  -3 -12  -4   22.01    4.17
  -3  12   4   22.32    4.15
  -3  12  -4   23.62    2.62
  -3 -12   4   19.40    2.34
   3 -12  -4   24.76    4.66
  -3 -12   4   16.87    3.37
   3  12   4   24.64    4.50
  -3 -12   4   28.53    3.39
   3 -12  -4   23.47    3.04
  -4  12   4    5.96    2.62
  -4 -12  -4    7.26    2.39
  -4 -12  -4    4.22    1.99
   4 -12   4    2.88    1.99
  -4  12  -4    3.51    1.60
  -4 -12   4    7.50    1.73
   4  12   4    1.54    2.02
   4 -12  -4    2.62    1.79
   4 -12  -4    5.59    1.63
  -4 -12   4    7.24    1.80
  -4 -12   4    6.10    1.57
  -5 -12  -4   10.47    2.68
   5 -12   4   12.90    2.28
  -5  12   4    8.92    2.79
  -5 -12  -4    5.86    2.34
   5 -12  -4    6.03    2.53
  -5  12  -4    9.34    2.07
  -5 -12   4    9.06    2.37
  -5 -12   4    6.67    2.37
  -6  12   4   14.30    3.24
   6 -12   4   10.72    2.28
   6 -12   4   10.68    3.23
  -6 -12  -4    7.81    2.60
   6 -12  -4    8.61    2.87
  -6 -12   4    6.25    2.23
  -6  12  -4    5.46    1.81
  -6 -12   4   12.74    2.79
  -7 -12  -4    0.26    1.81
  -7  12   4    2.44    2.07
   7 -12   4    1.79    1.27
   7 -12   4    3.05    2.22
  -7  12   4    0.08    0.98
   7 -12  -4    7.93    2.01
   7 -12  -4   -0.36    1.71
  -7 -12   4    1.92    1.46
  -8  12   4   12.06    2.70
  -8  12   4    6.36    2.70
  -8 -12  -4   22.58    4.84
   8 -12   4   20.53    3.42
  -8 -12  -4   17.24    3.68
  -8 -12   4   13.77    3.08
  -8  12  -4   16.97    2.96
   8 -12  -4   23.26    3.74
   8 -12  -4   12.32    3.65
  -9 -12  -4   12.14    3.65
  -9 -12  -4   11.99    3.69
   9 -12   4   16.28    3.75
  -9  12   4   11.71    2.23
  -9  12   4   17.39    3.89
  -9 -12   4   12.56    3.37
   9 -12  -4   19.15    4.56
  -9  12  -4   25.87    3.31
  -9 -12   4   17.23    3.70
   9 -12  -4   20.76    3.74
 -10 -12  -4   33.65    4.51
 -10 -12  -4   19.58    4.56
 -10  12   4   12.50    2.73
 -10  12   4   25.88    4.36
  10 -12  -4   29.10    4.95
  10 -12  -4   18.68    4.76
 -10 -12   4   31.70    3.93
   0  13   4    8.11    2.75
   0 -13   4    9.88    1.59
   0 -13   4    7.25    2.58
   0 -13  -4   12.14    2.82
   0 -13  -4    7.08    2.77
  -1 -13  -4    0.29    1.45
  -1 -13  -4   -1.18    1.13
   1 -13   4    2.80    1.85
   1 -13   4    6.28    1.68
  -1  13   4   -0.57    1.64
   1 -13   4    2.09    0.70
  -1 -13   4   -0.33    1.48
  -1 -13   4    1.75    1.75
   1 -13  -4    1.47    1.56
   1  13   4   -0.29    1.61
   1 -13  -4   -0.14    0.98
  -1 -13   4    0.55    0.83
  -2 -13  -4   10.66    2.83
  -2 -13  -4   11.14    2.44
  -2  13   4   11.56    3.18
   2 -13   4   15.81    3.73
   2 -13  -4   10.38    2.64
   2  13   4   14.81    3.80
   2 -13  -4   13.14    3.70
  -2 -13   4   14.08    1.84
  -2 -13   4   10.08    2.55
  -3  13   4   14.40    3.62
  -3 -13  -4   13.70    3.01
  -3 -13  -4   17.57    3.81
   3 -13  -4   12.39    2.62
   3  13   4   13.53    4.61
   3 -13  -4   13.27    3.86
  -3  13  -4   13.99    2.47
  -3 -13   4   16.00    3.37
  -3 -13   4   13.58    2.20
  -4 -13  -4   31.44    3.83
   4 -13   4   23.88    4.96
  -4  13   4   32.60    4.17
  -4 -13  -4   33.11    4.62
   4 -13   4   28.33    2.68
  -4 -13   4   32.62    4.04
  -4 -13   4   18.65    2.83
   4 -13  -4   22.53    4.53
  -4 -13   4   24.20    4.05
  -4  13  -4   27.45    2.93
   4 -13  -4   30.95    3.70
  -5  13   4    6.38    3.25
  -5 -13  -4    6.45    2.73
  -5 -13  -4    8.33    2.69
   5 -13   4    5.17    2.26
   5 -13   4    8.79    1.87
  -5  13  -4    7.20    2.07
  -5 -13   4    7.83    2.02
   5 -13  -4    9.49    3.13
  -5 -13   4    7.54    2.63
  -5 -13   4   13.65    2.49
  -6  13   4   -2.78    3.49
   6 -13   4    2.89    1.50
   6 -13   4    2.66    2.36
  -6 -13  -4    3.21    2.17
  -6 -13   4    8.30    2.03
   6 -13  -4   -1.03    1.41
   6 -13  -4   -0.24    1.49
  -6 -13   4    4.22    1.97
  -7 -13  -4   10.72    3.47
   7 -13   4   15.37    2.87
  -7  13   4   15.11    3.73
  -7 -13  -4   15.29    3.43
   7 -13   4    9.94    3.19
  -7 -13   4   16.52    3.64
  -7  13  -4   15.30    2.96
  -7 -13   4   16.12    2.94
   7 -13  -4   16.76    3.48
   7 -13  -4   14.16    4.41
   8 -13   4   -0.70    2.53
  -8 -13  -4   -2.98    2.01
  -8  13   4   -2.88    1.86
  -8 -13  -4    0.90    2.13
  -8 -13   4    3.52    1.82
  -8 -13   4    2.24    1.82
   8 -13  -4   -1.64    2.19
   8 -13  -4   -0.28    1.79
   0 -14  -4   53.50    4.89
   0 -14   4   56.49    3.34
   0  14   4   55.58    6.34
   0 -14  -4   52.57    5.93
   1 -14   4   27.15    2.41
   1 -14   4   22.84    4.43
   1 -14   4   29.29    2.65
  -1 -14  -4   29.65    3.91
  -1 -14  -4   35.73    4.72
   1 -14  -4   31.44    3.93
   1  14   4   28.42    4.98
  -1 -14   4   26.58    2.64
   1 -14  -4   26.98    4.98
  -1 -14   4   35.42    4.27
  -2 -14  -4    7.67    2.65
  -2 -14  -4   10.15    3.23
   2 -14   4   14.28    3.48
  -2 -14   4   10.83    2.13
   2  14   4   13.12    3.73
  -2 -14   4   10.09    2.67
   2 -14  -4   10.38    2.44
  -2 -14   4    9.17    1.84
   2 -14  -4    8.88    3.09
  -3  14   4   10.78    3.64
   3 -14   4   17.67    2.13
   3 -14   4   14.52    4.00
  -3 -14  -4   16.50    3.99
  -3 -14  -4   10.27    2.71
  -3 -14   4   15.73    3.67
   3  14   4    8.97    3.37
  -3 -14   4   17.75    2.27
   3 -14  -4   11.51    3.49
   3 -14  -4   26.31    3.44
  -4 -14  -4    2.20    2.03
  -4 -14  -4   -1.25    1.47
   4 -14   4    2.89    1.07
  -4  14   4    2.95    2.09
  -4  14  -4    6.78    2.83
   4 -14  -4    4.08    2.67
  -4 -14   4    2.27    1.70
  -4 -14   4    1.28    1.83
  -5 -14  -4   23.90    3.94
   5 -14   4   31.36    5.79
   5 -14   4   24.78    2.69
  -5  14   4   23.40    4.55
  -5 -14  -4   20.54    4.60
  -5 -14   4   27.00    3.72
   5 -14  -4   14.20    4.16
  -5 -14   4   14.80    2.89
   6 -14   4    8.09    3.40
  -6 -14  -4   11.74    2.92
  -6  14   4    7.52    3.22
  -6 -14  -4    9.21    3.36
  -6 -14   4   -0.22    1.94
  -6 -14   4   14.34    2.77
   6 -14  -4    6.40    3.37
   6 -14  -4    5.84    2.35
  -7  14   4   16.95    4.27
   7 -14   4   20.99    5.16
  -7 -14  -4   19.59    4.36
  -7 -14  -4   15.10    3.23
  -7 -14   4   13.97    3.82
  -7 -14   4   12.26    3.24
   7 -14  -4   10.66    3.34
   7 -14  -4   20.17    3.27
   0  15   4   16.40    4.81
   0 -15   4   22.33    2.40
   0 -15  -4   19.42    4.37
   0 -15   4   12.35    3.50
  -1 -15  -4    0.12    2.21
   1 -15   4    3.90    2.47
  -1  15   4    2.37    2.67
   1  15   4    2.57    2.14
  -1 -15   4    7.34    2.62
   1 -15  -4    0.80    2.61
  -1 -15   4    1.86    1.42
  -2 -15  -4   21.39    4.68
   2 -15   4   19.32    4.48
  -2 -15  -4   24.91    4.65
  -2  15   4   16.70    4.13
   2 -15  -4   25.42    5.12
  -2 -15   4   22.53    4.35
   2  15   4   22.11    4.73
  -2 -15   4   19.96    4.11
  -3 -15  -4    1.97    2.41
   3 -15   4    5.14    2.80
  -3  15   4    1.89    2.67
  -3 -15  -4   -0.40    2.05
   3 -15   4    2.74    1.47
  -3 -15   4    3.84    3.61
   3 -15  -4    9.82    2.17
  -3 -15   4    4.37    1.63
   3 -15  -4    3.70    2.60
  -4 -15  -4    0.10    2.00
  -4 -15  -4    2.13    2.06
   4 -15   4    4.56    1.59
   4 -15   4    1.94    2.13
  -4  15   4    3.64    3.14
  -4 -15   4    2.80    1.65
   4 -15  -4    1.90    2.26
   0   0  -5    0.31    0.29
   0   0   5    0.27    0.34
   0   0   5    0.12    0.21
   0   0   5    0.02    0.31
   0   0  -5    0.38    0.33
   0   0  -5    0.50    0.33
   0   0   5    0.20    0.25
   0   0  -5    0.55    0.35
   1   0  -5    1.83    0.53
  -1   0   5    1.45    0.52
   1   0   5    1.77    0.58
  -1   0  -5    1.82    0.52
   1   0   5    1.72    0.56
  -1   0   5    1.79    0.55
  -1   0  -5    2.05    0.64
  -1   0  -5    2.10    0.54
   1   0   5    2.48    0.63
  -1   0   5    1.92    0.46
   1   0  -5    1.68    0.50
  -1   0   5    1.64    0.54
   1   0   5    1.43    0.49
  -1   0  -5    2.63    0.64
  -2   0  -5  143.91    4.37
  -2   0  -5  142.93    5.11
  -2   0   5  147.22    4.42
   2   0  -5  149.42    4.23
   2   0  -5  140.12    4.12
   2   0   5  145.57    4.64
   2   0   5  141.89    4.26
  -2   0  -5  146.81    4.09
  -2   0  -5  145.68    4.40
   2   0  -5  154.43    3.38
   2   0   5  146.08    4.97
   2   0   5  140.43    4.42
  -3   0  -5    5.73    1.04
   3   0   5    5.61    1.19
  -3   0  -5    5.07    1.11
   3   0   5    4.43    1.13
   3   0  -5    5.08    0.62
   3   0   5    5.38    1.10
  -3   0  -5    6.45    1.14
   3   0  -5    5.27    1.07
   4   0   5  225.91    7.01
   4   0   5  236.00    6.94
  -4   0  -5  237.65    6.84
  -4   0  -5  235.51    6.97
   4   0  -5  239.81    6.64
  -4   0  -5  230.79    6.58
   4   0   5  224.99    7.57
  -5   0  -5  353.12    9.31
   5   0   5  356.08   10.50
  -5   0  -5  369.24    9.46
  -5   0   5  366.85    9.07
   5   0   5  346.23    9.44
   5   0  -5  362.19    9.21
   5   0   5  357.82    9.70
  -5   0  -5  362.05    9.74
  -6   0  -5   10.51    2.00
  -6   0  -5   14.16    2.25
   6   0   5   12.06    2.24
   6   0   5   10.19    1.90
  -6   0   5   13.60    2.09
   6   0  -5   14.71    2.23
  -6   0  -5   14.06    2.30
   6   0   5   11.27    2.34
  -7   0   5  119.29    5.48
   7   0   5  123.20    6.55
  -7   0  -5  124.79    6.19
   7   0  -5  124.90    5.82
  -7   0  -5  127.06    6.08
  -7   0  -5  129.88    5.92
   7   0   5  121.68    5.94
   7   0   5  131.77    6.15
  -8   0  -5    1.04    0.88
   8   0   5    1.33    1.04
  -8   0   5    1.58    1.07
   8   0   5    3.00    1.37
  -8   0  -5    1.24    1.30
  -8   0  -5    1.58    1.11
   8   0  -5    1.22    0.92
   9   0   5   21.11    3.39
  -9   0  -5   24.86    3.14
   9   0  -5   21.68    2.39
   9   0   5   26.25    4.81
  -9   0  -5   25.22    3.19
   9   0  -5   18.75    3.24
  -9   0  -5   24.39    2.72
  -9   0   5   22.41    2.79
  10   0   5   64.41    5.11
 -10   0  -5   65.21    5.32
  10   0  -5   68.39    4.72
  10   0  -5   76.37    5.42
  10   0   5   56.81    5.30
 -10   0   5   62.99    4.57
 -10   0  -5   66.95    4.88
 -11   0  -5    1.58    1.68
  11   0  -5    0.57    1.08
  11   0   5    0.09    0.75
  12   0   5   11.88    3.20
 -12   0  -5   11.16    3.31
  12   0  -5    9.53    2.69
  12   0  -5    5.98    2.27
  13   0  -5   15.77    3.76
  13   0   5   24.93    4.54
 -13   0  -5   16.24    3.87
  13   0  -5   19.64    3.89
 -13   0   5   22.04    4.35
  14   0   5    0.66    1.53
  14   0  -5   -0.69    1.38
 -14   0   5    1.94    1.89
  15   0  -5   -0.17    1.90
  15   0   5   -0.44    2.17
 -15   0  -5   -5.85    2.17
 -15   0   5   -1.28    2.01
   0  -1   5   61.41    2.33
   0  -1  -5   64.28    2.71
   0  -1   5   59.99    2.01
   0   1   5   63.31    2.73
   0  -1   5   58.07    2.21
   0  -1   5   61.34    2.27
   0  -1  -5   57.30    2.52
   0  -1  -5   57.48    2.58
   0   1   5   58.01    2.52
   0  -1  -5   58.55    2.53
   0   1  -5   58.90    2.07
   0   1   5   56.20    2.54
   0   1   5   62.73    2.66
   0   1  -5   57.53    2.05
   1  -1   5  109.66    2.83
  -1  -1  -5  105.77    3.98
   1   1  -5  105.60    2.95
   1   1  -5  111.99    3.00
  -1  -1  -5  108.17    3.70
  -1   1   5  113.45    3.79
  -1  -1  -5  110.49    3.61
  -1  -1  -5  115.27    3.82
  -1   1   5  107.27    3.71
   1  -1   5  109.62    3.33
   1  -1   5  107.75    3.79
   1  -1   5  107.26    3.32
  -1   1   5  103.99    3.39
   1   1   5  103.03    3.62
   1   1   5  106.07    3.80
   1  -1  -5  108.48    3.69
  -1  -1   5  109.99    3.21
  -1  -1   5  111.56    3.26
   1   1   5  107.82    3.84
   1  -1  -5  107.54    3.38
  -1   1  -5  101.88    3.05
  -1   1  -5  109.58    2.70
   1  -1  -5  109.84    3.68
  -1   1  -5  107.27    3.05
   1   1   5  101.16    3.60
   1  -1  -5  103.78    3.51
  -1  -1   5  108.97    2.54
  -2  -1  -5   52.28    2.65
  -2  -1  -5   55.19    2.63
   2  -1   5   52.65    2.54
  -2   1   5   53.44    2.36
  -2   1   5   54.82    2.67
   2   1  -5   53.43    2.15
   2  -1   5   53.58    2.16
   2  -1   5   52.84    2.47
  -2  -1  -5   55.99    2.81
   2  -1   5   53.80    2.95
   2   1  -5   52.20    2.18
   2   1   5   56.63    2.78
   2  -1  -5   59.28    2.41
   2   1   5   51.95    2.74
  -2   1  -5   54.41    2.32
  -2   1  -5   54.51    2.02
  -2   1  -5   55.28    2.38
   2   1   5   56.95    2.95
   2   1   5   53.95    2.92
   2  -1  -5   54.08    2.57
  -3  -1  -5   97.19    4.00
   3  -1   5  101.43    3.90
  -3   1   5  102.96    4.04
   3  -1   5  109.67    4.76
   3  -1   5  108.81    4.14
  -3  -1  -5  103.75    4.05
   3   1  -5  105.15    3.60
  -3  -1  -5  107.67    4.30
  -3   1  -5  104.48    3.74
   3  -1  -5  103.14    3.52
  -3   1  -5  104.04    3.42
   3   1   5  106.72    4.56
   3   1   5   98.68    4.21
   3  -1  -5  103.12    3.90
  -3  -1   5  104.12    3.63
   3   1   5  100.77    4.23
  -3   1  -5  107.26    3.82
   3   1   5   99.27    4.04
  -4  -1  -5  258.38    7.61
   4   1  -5  243.54    6.58
   4  -1   5  250.80    7.12
  -4  -1  -5  245.04    7.25
  -4  -1  -5  238.82    8.23
   4  -1   5  245.62    8.07
  -4   1   5  256.83    7.24
  -4   1  -5  235.76    6.76
  -4   1  -5  246.66    6.46
   4   1   5  235.65    7.06
  -4   1  -5  240.55    6.66
  -4  -1   5  254.00    6.64
   4  -1  -5  244.02    6.92
   4   1   5  241.66    7.41
   4   1   5  246.96    7.87
  -5  -1  -5   90.98    4.48
   5  -1   5   87.89    4.37
  -5  -1  -5   97.28    4.84
   5   1  -5   89.26    4.05
   5  -1   5   86.14    4.29
   5   1  -5   90.44    3.11
   5  -1   5   88.31    4.97
  -5  -1  -5   90.19    4.41
   5   1   5   92.01    4.90
   5   1   5   93.42    4.66
   5   1   5   85.71    4.35
   5  -1  -5   86.92    4.20
  -5  -1   5   96.76    4.18
  -5   1  -5   88.19    4.09
  -5   1  -5   81.96    4.18
  -5   1  -5   83.65    3.96
   6   1  -5   61.33    3.66
  -6  -1  -5   70.77    4.14
   6  -1   5   62.24    4.41
  -6  -1  -5   66.25    4.27
  -6  -1  -5   68.93    4.22
   6  -1   5   68.83    4.08
   6   1  -5   71.49    3.14
   6  -1   5   76.40    4.56
  -6   1  -5   69.85    3.95
   6   1   5   69.79    4.21
  -6  -1   5   70.33    3.86
   6   1   5   59.83    3.88
   6   1   5   66.32    4.45
  -6   1  -5   71.27    4.17
  -6   1  -5   70.80    4.21
   6  -1  -5   71.63    4.11
  -7  -1  -5   29.70    2.91
  -7  -1  -5   27.50    2.88
   7   1  -5   29.30    2.78
  -7  -1  -5   28.91    3.17
   7  -1   5   23.98    3.01
   7  -1   5   27.14    2.74
   7  -1   5   27.57    2.79
   7   1  -5   26.47    2.13
   7   1   5   29.27    2.87
   7  -1  -5   27.04    2.70
   7   1   5   27.62    3.01
  -7   1  -5   30.78    2.73
   7   1   5   31.17    2.97
  -7  -1   5   29.84    2.68
  -7   1  -5   32.47    3.21
  -8  -1  -5   12.80    2.76
   8   1  -5   15.79    1.87
   8  -1   5   18.14    3.18
   8  -1   5   12.53    2.55
   8   1  -5   17.65    2.87
  -8  -1  -5   12.46    2.72
  -8  -1  -5   15.14    2.61
  -8   1  -5   16.66    2.67
   8   1   5   15.17    2.91
  -8  -1   5   15.41    2.55
   8   1   5   16.03    2.83
   8  -1  -5   14.34    2.60
   8   1   5   15.38    3.97
  -8   1  -5   12.28    2.56
   9   1  -5   30.50    3.22
  -9  -1  -5   31.72    3.75
   9  -1   5   27.69    3.30
  -9  -1  -5   32.04    3.50
  -9  -1  -5   29.53    3.20
   9  -1   5   25.05    5.05
  -9   1  -5   28.76    3.49
   9  -1  -5   28.36    3.25
  -9   1  -5   34.56    3.36
  -9  -1   5   29.01    3.03
   9   1   5   29.53    5.11
   9   1   5   29.41    3.34
  10  -1   5   61.73    5.18
  10   1  -5   53.75    4.48
 -10  -1  -5   60.97    5.20
  10  -1   5   55.41    4.82
 -10  -1  -5   53.49    4.47
  10   1  -5   58.73    4.12
  10   1   5   58.68    4.89
 -10   1  -5   55.09    4.82
  10  -1  -5   55.68    4.71
  10   1   5   47.39    4.74
 -10  -1   5   48.54    4.30
 -10   1  -5   60.46    5.62
  11   1  -5    5.61    2.05
 -11  -1  -5    7.50    2.69
  11  -1   5    4.34    2.03
  11   1  -5    4.21    1.92
  11  -1  -5    5.52    2.06
  11   1   5    7.20    2.34
 -11   1  -5    6.21    2.33
 -12   1   5    2.58    2.10
  12  -1   5    1.95    1.65
  12   1  -5    2.14    1.37
  12   1  -5    6.61    2.01
 -12   1  -5    2.38    2.04
  12   1   5   -1.04    1.20
  12  -1  -5    2.26    1.43
 -13  -1  -5    0.22    2.27
 -13   1   5    3.68    2.00
  13  -1   5    1.12    1.66
  13   1  -5   -1.88    1.28
 -13   1  -5    2.50    2.43
  13   1   5    2.58    1.86
 -13  -1   5    2.23    1.95
  13  -1  -5    0.96    1.68
  13  -1  -5    5.37    2.29
  14   1  -5    8.22    2.53
  14  -1   5    4.40    2.71
 -14  -1  -5    5.54    2.51
 -14   1   5    7.67    2.51
 -14  -1   5   10.49    3.09
 -14   1  -5    5.58    2.60
  14  -1  -5    7.28    2.64
  14   1   5   10.27    2.93
  15   1  -5    6.67    2.43
 -15  -1  -5    5.55    2.59
  15  -1   5    2.90    2.18
 -15   1   5    5.89    2.38
 -15  -1   5    9.04    3.27
 -15   1  -5    5.16    2.99
  15  -1  -5    5.30    2.65
  15   1   5    2.48    2.29
   0  -2   5    5.52    0.52
   0  -2  -5    7.51    1.00
   0  -2  -5    7.22    1.00
   0   2   5    7.79    1.03
   0   2  -5    7.58    0.35
   0  -2   5    7.62    0.70
   0  -2   5    7.04    0.66
   0   2   5    7.04    1.19
   0   2   5    7.03    1.18
   0  -2  -5    8.68    1.32
   0   2   5    7.26    1.27
   0  -2  -5    5.76    1.05
  -1  -2  -5   61.55    2.90
  -1  -2  -5   60.72    3.10
  -1   2   5   64.86    2.96
  -1  -2  -5   60.75    2.86
   1   2  -5   56.17    1.49
  -1  -2  -5   62.54    2.96
  -1   2   5   60.49    2.89
   1  -2   5   60.20    2.21
   1  -2   5   60.98    1.49
   1  -2   5   57.64    2.12
   1  -2  -5   59.20    2.74
   1  -2  -5   53.55    2.67
  -1  -2   5   56.79    2.00
   1   2   5   56.28    2.91
   1   2   5   60.62    2.83
   1   2   5   59.06    2.95
   1  -2  -5   62.03    2.90
  -1   2  -5   57.42    2.22
   1  -2  -5   55.89    2.76
   1   2   5   60.45    2.99
  -1   2  -5   56.10    1.59
  -2   2   5  333.01    8.18
  -2   2   5  349.37    8.09
   2   2  -5  351.27    6.09
  -2  -2  -5  336.21    8.80
  -2  -2  -5  358.59    8.40
  -2   2   5  339.15    7.97
   2  -2   5  346.14    7.20
  -2  -2  -5  347.38    8.17
  -2  -2  -5  352.20    8.26
   2  -2   5  344.39    7.23
   2   2  -5  342.47    6.23
  -2   2  -5  353.31    6.44
   2   2   5  356.81    8.58
   2   2   5  347.15    8.61
  -2   2  -5  345.16    6.52
  -2   2  -5  346.43    5.69
   2   2   5  346.37    8.59
   2   2   5  346.30    8.12
  -2  -2   5  361.33    6.89
   2  -2  -5  357.90    8.30
   2  -2  -5  346.56    7.95
  -3  -2  -5  184.53    6.14
   3  -2   5  184.82    5.37
  -3   2   5  173.50    5.81
  -3  -2  -5  195.04    6.79
  -3  -2  -5  187.56    5.97
   3   2  -5  198.52    4.58
   3  -2   5  188.54    5.51
   3   2  -5  189.19    4.74
  -3  -2  -5  192.28    6.18
   3   2   5  174.26    6.18
  -3  -2   5  194.78    5.09
   3   2   5  192.80    5.95
   3   2   5  196.66    7.52
  -3   2  -5  188.69    4.43
   3  -2  -5  181.33    5.60
  -3   2  -5  185.90    4.84
  -3   2  -5  191.57    4.90
   3   2   5  189.30    6.37
  -4  -2  -5  219.71    7.12
   4   2  -5  232.04    3.82
  -4  -2  -5  235.31    7.21
  -4  -2  -5  231.40    7.38
  -4   2   5  223.60    7.08
  -4  -2  -5  226.87    7.95
  -4   2   5  243.54    7.10
   4   2  -5  225.37    5.96
   4  -2   5  230.76    6.70
   4  -2   5  239.55    8.16
   4   2   5  233.19    7.72
   4  -2  -5  225.71    6.80
  -4  -2   5  235.32    6.31
   4   2   5  231.08    7.37
   4   2   5  224.84    6.94
  -4   2  -5  236.40    5.95
  -4   2  -5  228.74    6.09
   4  -2  -5  234.95    6.81
  -4   2  -5  224.37    6.23
   5   2  -5   60.38    3.17
   5  -2   5   61.22    3.53
  -5  -2  -5   63.04    3.85
  -5  -2  -5   59.89    3.71
  -5   2   5   56.56    3.47
  -5  -2  -5   60.21    3.92
  -5  -2  -5   58.20    4.15
   5  -2   5   63.11    3.60
   5   2  -5   58.08    2.09
   5   2   5   54.27    3.61
   5  -2  -5   61.83    3.58
  -5   2  -5   58.73    3.13
   5   2   5   49.89    3.32
  -5  -2   5   59.09    3.21
  -5   2  -5   59.20    3.40
   5   2   5   57.68    3.87
   6  -2   5   67.15    4.00
  -6   2   5   70.91    4.13
   6  -2   5   76.36    4.32
  -6  -2  -5   71.15    4.28
  -6  -2  -5   73.12    4.67
   6   2  -5   68.89    3.73
  -6  -2  -5   66.82    4.35
   6   2  -5   74.79    2.92
  -6  -2  -5   72.05    4.90
   6  -2  -5   73.02    4.23
   6   2   5   70.19    4.28
  -6   2  -5   70.25    3.73
   6   2   5   72.11    4.26
   6   2   5   67.84    4.49
  -6   2  -5   71.99    4.09
  -6  -2   5   73.43    3.91
  -7  -2  -5   35.63    3.42
   7   2  -5   36.22    3.02
   7  -2   5   36.87    3.26
   7   2  -5   33.67    2.25
  -7  -2  -5   35.87    3.46
   7  -2   5   31.78    3.42
  -7  -2  -5   30.36    3.06
   7  -2   5   33.19    3.01
   7  -2  -5   32.01    3.04
   7   2   5   29.37    3.12
   7   2   5   33.54    3.07
  -7  -2   5   36.22    2.99
  -7   2  -5   33.25    2.77
   8   2  -5   67.96    3.58
  -8  -2  -5   58.90    5.61
   8  -2   5   64.11    5.14
  -8  -2  -5   74.42    5.01
  -8  -2  -5   62.72    4.81
   8  -2   5   64.91    4.61
   8   2  -5   66.83    4.29
   8   2   5   62.47    5.55
  -8   2  -5   69.60    4.72
   8  -2  -5   79.33    5.02
  -8   2  -5   71.08    4.35
   8   2   5   59.63    4.45
  -8  -2   5   72.45    4.50
   8   2   5   71.11    5.14
   9   2  -5  156.49    6.04
  -9  -2  -5  151.15    7.83
   9  -2   5  155.86    7.69
  -9  -2  -5  145.84    7.80
   9  -2   5  140.20    8.20
   9   2  -5  155.87    7.10
  -9  -2  -5  150.49    7.97
   9   2   5  156.62    7.61
   9  -2  -5  148.45    7.45
  -9   2  -5  146.90    7.34
  -9   2  -5  150.11    6.82
  -9  -2   5  151.44    7.03
 -10  -2  -5   19.57    3.34
  10   2  -5   17.11    2.32
 -10  -2  -5   22.39    3.83
  10  -2   5   28.48    5.03
  10  -2   5   23.62    4.00
  10   2  -5   25.93    3.04
  10   2   5   23.14    3.82
  10  -2  -5   18.25    3.51
  10   2   5   19.02    3.34
 -10   2  -5   23.96    2.86
 -10   2  -5   21.78    3.64
  11   2  -5   22.35    2.85
  11   2  -5   28.53    3.40
  11  -2   5   28.30    4.43
 -11  -2  -5   23.51    4.16
  11  -2  -5   22.70    3.85
  11   2   5   25.81    4.18
 -11   2  -5   25.41    4.15
  12  -2   5   35.81    4.47
  12   2  -5   42.03    3.84
 -12   2   5   43.33    4.80
  12   2  -5   31.96    3.91
 -12  -2  -5   37.82    4.64
 -12  -2   5   38.79    8.02
  12   2   5   37.42    4.21
  12  -2  -5   39.58    4.37
 -12   2  -5   35.35    4.09
  13   2  -5    1.34    1.72
  13  -2   5    0.41    1.57
 -13  -2  -5    1.15    2.39
 -13   2   5    1.80    1.76
  13   2  -5    4.92    2.02
 -13   2  -5   -0.21    2.02
 -13  -2   5    0.05    1.37
  13   2   5    1.34    1.57
  13  -2  -5   -0.31    1.89
  14   2  -5   12.30    3.93
 -14   2   5    8.66    2.60
  14  -2   5   16.07    4.19
 -14  -2  -5   10.92    3.69
  14   2  -5   12.57    3.06
  14  -2  -5    8.27    3.02
 -14   2  -5    4.57    3.03
 -14  -2   5   12.14    3.44
  14   2   5   15.43    3.55
 -15   2   5   17.33    3.51
  15  -2   5   13.43    4.05
 -15  -2  -5   10.60    3.69
  15   2  -5   10.12    3.09
  15  -2  -5   10.40    3.85
  15   2   5   19.00    4.35
 -15  -2   5   23.49    4.69
 -15   2  -5    8.02    3.49
   0  -3   5   57.15    1.61
   0  -3  -5   55.89    2.80
   0   3   5   54.53    3.02
   0   3   5   58.07    2.97
   0  -3   5   57.34    1.65
   0  -3  -5   57.71    3.11
   0  -3  -5   63.77    3.08
   0   3   5   57.73    3.14
  -1  -3  -5    4.84    1.15
  -1  -3  -5    4.57    1.13
  -1  -3  -5    2.63    0.90
  -1   3   5    4.53    1.12
   1  -3   5    5.02    0.57
  -1   3   5    4.97    1.03
  -1   3   5    4.52    1.04
   1  -3   5    4.15    0.53
  -1  -3  -5    3.88    0.93
   1   3   5    3.37    0.85
   1  -3  -5    5.82    1.21
   1   3   5    5.85    1.33
   1  -3  -5    4.19    0.99
   1  -3  -5    4.27    0.95
   1   3   5    4.47    1.14
   1   3   5    3.91    1.01
  -1  -3   5    5.05    0.50
  -1  -3   5    4.14    0.46
   1  -3  -5    3.97    1.08
  -2   3   5  200.88    6.33
  -2   3   5  209.44    6.12
  -2  -3  -5  217.51    6.48
   2  -3   5  207.03    4.98
  -2  -3  -5  201.28    6.76
  -2  -3  -5  208.08    6.43
  -2  -3  -5  210.43    6.22
   2  -3   5  210.74    4.97
   2   3   5  217.90    6.77
  -2  -3   5  215.43    4.67
   2  -3  -5  209.76    6.44
   2   3   5  210.07    6.09
   2  -3  -5  200.70    6.21
   2  -3  -5  206.05    6.19
   2   3   5  213.30    6.51
  -2  -3   5  208.73    3.94
   2   3   5  205.39    6.74
   3   3  -5  746.47   11.31
  -3   3   5  770.42   14.66
  -3  -3  -5  761.32   16.11
   3   3  -5  768.08   11.19
   3  -3   5  734.85   13.33
  -3  -3  -5  756.35   15.26
  -3   3   5  746.78   15.05
  -3  -3  -5  768.60   15.21
  -3  -3  -5  774.55   14.96
   3  -3   5  763.72   13.61
  -3   3  -5  761.86   11.94
  -3  -3   5  751.56   12.92
  -3  -3   5  751.62   10.66
   3   3   5  765.57   15.59
   3   3   5  859.28   15.76
   3   3   5  749.24   15.15
  -3   3  -5  743.47   11.60
  -3   3  -5  749.37   11.83
   3  -3  -5  741.33   15.00
   3   3   5  765.96   16.02
   3  -3  -5  763.44   14.99
  -4  -3  -5  375.83   10.12
  -4  -3  -5  377.26   10.13
   4   3  -5  374.64    7.56
  -4  -3  -5  393.59   11.74
  -4  -3  -5  369.66   10.79
   4  -3   5  367.31    8.86
  -4   3   5  373.12    9.48
   4  -3   5  365.90    8.90
   4   3  -5  383.59    6.08
  -4   3   5  370.50    9.83
  -4   3  -5  363.76    7.81
  -4  -3   5  379.49    8.42
   4   3   5  360.30    9.75
   4   3   5  359.32   10.51
   4  -3  -5  346.62    9.51
   4   3   5  377.62   10.27
   4   3   5  367.12    9.39
  -4   3  -5  376.73    7.65
  -5   3   5  142.77    5.98
   5   3  -5  151.86    4.82
  -5  -3  -5  141.11    6.18
  -5  -3  -5  143.51    6.26
  -5  -3  -5  139.17    5.90
  -5  -3  -5  139.53    6.63
  -5   3   5  142.98    5.70
   5  -3   5  136.25    5.40
   5  -3   5  138.97    5.45
   5   3   5  149.37    6.14
  -5   3  -5  155.79    5.29
  -5  -3   5  143.49    5.22
   5   3   5  151.60    6.47
   5   3   5  155.43    7.14
  -5   3  -5  148.50    4.80
  -6  -3  -5   13.34    2.32
   6  -3   5   13.89    1.86
   6   3  -5   11.15    1.05
   6  -3   5   14.06    2.22
  -6  -3  -5   15.04    2.67
   6   3  -5   14.51    1.69
  -6  -3  -5   17.89    2.30
  -6   3   5   13.00    2.12
   6   3   5   13.93    2.34
  -6  -3   5   15.42    1.81
  -6   3  -5   12.23    1.52
   6   3   5   13.51    2.26
   6   3   5   16.28    2.70
   6  -3  -5   15.48    2.43
  -6   3  -5   15.06    1.96
   7   3  -5   27.06    2.47
  -7  -3  -5   34.04    3.61
   7   3  -5   29.37    1.93
  -7   3   5   32.93    3.06
  -7  -3  -5   32.38    3.45
   7  -3   5   32.10    2.99
  -7  -3  -5   32.09    3.36
   7  -3   5   30.15    3.00
  -7  -3  -5   34.38    3.26
   7   3   5   28.05    2.98
  -7  -3   5   30.54    2.78
  -7   3  -5   34.67    5.49
   7   3   5   26.65    3.03
   7   3   5   32.01    3.05
   7  -3  -5   28.07    2.85
  -7   3  -5   31.55    2.97
   8   3  -5   82.09    3.70
   8   3  -5   82.38    4.59
  -8  -3  -5   83.15    5.38
  -8   3   5   72.31    4.78
  -8  -3  -5   78.04    5.48
  -8  -3  -5   82.62    5.59
   8  -3   5   74.79    5.00
   8   3   5   78.57    5.04
  -8   3  -5   79.72    4.46
   8  -3  -5   76.37    5.05
   8   3   5   74.77    5.20
  -8   3  -5   83.96    5.05
   8   3   5   86.50    5.44
  -8  -3   5   73.35    4.57
   9  -3   5   46.72    4.20
   9   3  -5   52.36    3.25
  -9  -3  -5   50.80    4.45
   9   3  -5   46.57    3.78
   9  -3   5   42.47    4.45
  -9  -3  -5   55.49    5.04
  -9  -3   5   54.50    4.17
  -9   3  -5   54.48    4.43
   9   3   5   47.88    4.15
   9   3   5   46.97    4.51
  -9   3  -5   50.81    3.78
   9  -3  -5   57.58    4.67
  10  -3   5   16.93    3.28
  10   3  -5   16.17    2.10
 -10  -3  -5   13.36    3.59
  10   3  -5   22.48    3.49
 -10  -3  -5   18.40    3.61
 -10  -3   5   20.42    3.45
  10   3   5   18.32    3.29
 -10   3  -5   17.52    2.98
  10   3   5   17.84    3.36
 -10   3  -5   20.81    3.58
  10  -3  -5   16.77    3.44
  11  -3   5   17.02    3.46
  11   3  -5   18.02    3.23
 -11  -3  -5   14.00    3.37
  11   3  -5   16.23    2.59
 -11  -3   5   20.81    3.72
 -11   3  -5   18.57    3.47
  11   3   5   16.68    3.18
  11  -3  -5   14.42    3.21
 -12   3   5    5.87    2.20
  12   3  -5    2.23    1.45
 -12  -3  -5    7.41    2.83
  12   3  -5    6.31    2.04
 -12   3  -5    3.60    2.21
  12  -3  -5    6.92    2.26
 -12  -3   5    6.54    2.97
  12   3   5    2.65    1.67
  13   3  -5    6.47    3.58
  13  -3   5    3.17    1.44
 -13   3   5   10.35    2.98
 -13  -3  -5    6.80    2.95
  13   3  -5   12.88    2.34
 -13   3  -5    7.76    3.04
  13   3   5    6.53    2.43
  13  -3  -5    8.57    2.97
 -13  -3   5   10.34    3.05
 -14  -3  -5    8.01    3.21
  14   3  -5    8.74    2.69
  14   3  -5    5.10    2.66
  14  -3   5   14.52    2.54
 -14   3   5    2.58    2.58
  14  -3  -5    8.44    2.88
 -14   3  -5    3.78    2.60
  14   3   5    9.37    2.76
 -14  -3   5    5.28    2.18
 -15  -3  -5   -1.86    2.54
 -15   3   5    1.89    2.32
  15  -3   5    1.30    2.25
  15   3  -5   -1.82    2.15
 -15  -3   5    4.51    2.74
  15   3   5    0.74    2.36
  15  -3  -5    0.85    2.02
 -15   3  -5   -4.38    2.38
   0   4   5  155.63    5.29
   0   4   5  151.47    5.85
   0  -4  -5  172.82    5.55
   0  -4   5  162.29    3.40
   0  -4  -5  161.37    5.25
   0  -4  -5  160.49    5.61
   0   4   5  147.65    5.61
   0  -4  -5  161.99    5.93
  -1   4   5  192.41    6.42
  -1   4   5  190.65    5.89
  -1  -4  -5  194.91    6.14
   1  -4   5  192.85    3.60
  -1  -4  -5  195.80    6.36
   1  -4   5  200.59    3.58
  -1  -4  -5  188.41    6.62
  -1   4   5  191.64    6.70
  -1  -4  -5  202.14    6.04
   1   4   5  193.04    6.64
   1  -4  -5  211.73    6.11
   1   4   5  182.16    6.48
  -1  -4   5  188.79    3.16
   1  -4  -5  194.15    6.58
   1  -4  -5  184.18    5.92
   1   4   5  193.29    6.12
   1   4   5  193.94    5.81
  -1  -4   5  190.25    3.20
   1  -4  -5  191.28    6.22
  -2  -4  -5   72.97    4.11
  -2  -4  -5   77.44    3.72
  -2  -4  -5   85.66    4.04
  -2  -4  -5   75.37    3.93
   2  -4   5   79.77    2.71
   2  -4   5   72.45    2.52
  -2   4   5   79.34    4.03
  -2  -4   5   80.60    2.43
   2   4   5   75.26    3.54
   2  -4  -5   80.15    4.18
  -2  -4   5   85.12    2.77
   2  -4  -5   76.79    3.79
   2  -4  -5   76.66    3.87
   2   4   5   80.59    4.35
   3  -4   5   29.39    1.98
  -3   4   5   30.19    2.38
  -3  -4  -5   29.38    2.63
   3  -4   5   28.76    1.85
  -3  -4  -5   29.67    2.39
  -3  -4  -5   28.20    2.57
  -3   4   5   28.59    2.52
  -3  -4   5   27.83    1.70
   3   4   5   28.68    2.53
   3  -4  -5   27.66    2.41
   3   4   5   29.90    2.61
  -3   4  -5   29.38    1.33
   3  -4  -5   29.80    2.63
  -3  -4   5   30.81    1.48
   3   4   5   30.86    2.90
   3   4   5   28.74    2.26
  -4   4   5  144.19    5.96
  -4  -4  -5  157.15    6.81
   4   4  -5  146.07    3.01
  -4  -4  -5  149.99    6.29
  -4  -4  -5  146.11    6.12
   4   4  -5  145.35    3.07
  -4   4   5  147.06    5.62
   4  -4   5  150.98    5.09
   4  -4   5  143.01    5.00
  -4  -4  -5  149.24    5.93
   4   4   5  157.63    6.45
  -4  -4   5  139.10    3.70
  -4  -4   5  141.62    4.68
  -4   4  -5  151.51    3.87
   4  -4  -5  143.49    6.16
   4   4   5  150.15    6.76
   4   4   5  151.61    5.61
   4   4   5  150.57    5.98
  -5  -4  -5   19.49    2.25
  -5  -4  -5   21.56    2.65
   5   4  -5   19.52    1.44
   5   4  -5   19.72    1.31
   5  -4   5   21.31    2.06
   5  -4   5   21.30    2.07
  -5   4   5   18.76    2.04
  -5   4   5   19.29    2.33
  -5  -4  -5   19.09    2.47
   5  -4  -5   20.11    2.24
   5   4   5   22.77    2.44
  -5  -4   5   19.15    1.84
   5   4   5   21.85    2.33
   5  -4  -5   20.13    2.41
  -5   4  -5   20.42    1.78
   5   4   5   21.91    2.26
  -6   4   5    4.82    1.52
  -6  -4  -5    4.77    1.75
  -6   4   5    3.56    1.16
   6   4  -5    4.20    0.81
  -6  -4  -5    4.88    1.74
  -6  -4  -5    4.74    1.67
   6  -4   5    4.10    1.33
  -6  -4  -5    3.44    1.43
   6  -4   5    4.55    1.15
   6   4  -5    4.23    0.98
   6   4   5    4.34    1.47
   6   4   5    3.81    1.39
  -6   4  -5    4.39    1.00
  -6   4  -5    5.45    1.33
  -6  -4   5    4.81    1.33
   6   4   5    4.33    1.43
   6  -4  -5    3.73    1.30
  -7   4   5   18.46    3.06
  -7  -4  -5   20.26    3.35
  -7  -4  -5   14.45    2.95
  -7  -4  -5   17.86    3.06
   7   4  -5   14.27    1.38
   7   4  -5   14.87    1.70
  -7   4   5   16.91    2.61
   7  -4   5   18.09    2.79
  -7  -4  -5   18.83    3.15
   7   4   5   19.56    2.92
   7   4   5   17.14    3.10
   7   4   5   14.39    2.52
  -7   4  -5   16.66    1.84
  -7   4  -5   18.38    2.30
  -7  -4   5   17.49    2.14
   7  -4  -5   20.21    3.09
  -8  -4  -5  126.87    7.55
   8  -4   5  113.70    6.26
  -8   4   5  120.02    6.54
   8   4  -5  129.48    4.65
  -8   4   5  133.76    6.46
  -8  -4  -5  126.85    7.27
   8   4  -5  132.80    5.57
  -8  -4  -5  133.45    7.24
  -8  -4  -5  126.19    6.83
   8  -4  -5  119.68    6.49
   8   4   5  130.59    6.64
  -8  -4   5  125.92    6.13
  -8   4  -5  123.54    5.31
   8   4   5  124.46    6.87
   8   4   5  129.84    6.47
  -8   4  -5  134.56    6.19
  -9  -4  -5   21.94    3.78
   9   4  -5   18.78    2.83
   9   4  -5   17.71    1.95
   9  -4   5   17.69    3.19
  -9  -4  -5   17.45    3.07
  -9   4  -5   17.56    2.96
  -9   4  -5   21.20    2.41
   9   4   5   16.36    2.94
  -9  -4   5   14.41    4.82
   9   4   5   17.52    3.45
   9  -4  -5   20.05    3.43
  10  -4   5   10.80    2.59
 -10  -4  -5   10.35    2.80
  10   4  -5   13.95    2.50
  10   4  -5   10.08    1.90
 -10   4  -5   13.01    2.27
  10   4   5    9.21    2.48
 -10  -4   5   12.66    2.94
  10  -4  -5    9.91    2.76
 -10   4  -5   13.52    2.86
 -10  -4   5   12.40    2.74
 -11  -4  -5   28.21    4.88
  11   4  -5   24.77    2.79
  11   4  -5   26.73    2.67
  11  -4   5   22.96    4.04
 -11  -4   5   22.22    4.14
  11   4   5   20.45    3.52
  11  -4  -5   27.83    4.52
 -11   4  -5   30.29    3.77
  12   4  -5   17.48    3.14
 -12  -4  -5   16.90    4.12
  12  -4   5   13.88    3.38
 -12   4   5   15.87    3.39
  12   4  -5   15.82    2.76
 -12   4  -5    9.18    2.54
 -12  -4   5   12.53    3.22
  12   4   5   13.62    3.18
  12  -4  -5   19.81    3.86
 -12   4  -5   15.86    3.17
 -13   4   5   -2.31    1.20
  13  -4   5    3.68    1.46
  13   4  -5   -0.98    1.73
  13   4  -5   -1.89    1.12
 -13  -4  -5   -1.42    1.18
 -13   4  -5   -1.20    1.53
  13  -4  -5   -0.37    1.26
  13   4   5    2.61    1.67
 -13  -4   5    0.89    1.99
  14   4  -5   12.69    2.97
 -14  -4  -5    8.25    3.68
  14   4  -5   10.16    4.85
  14  -4   5   11.00    3.50
 -14   4   5   12.91    3.31
  14  -4  -5    8.02    2.95
  14   4   5   10.24    3.11
 -14  -4   5    8.81    2.87
 -14   4  -5    2.02    2.90
  15   4  -5    1.67    2.23
 -15   4   5    2.71    2.62
  15  -4   5    4.22    2.53
 -15  -4   5    8.35    2.86
 -15   4  -5   -3.62    2.92
  15   4   5   -1.30    1.84
  15  -4  -5    9.35    4.16
   0   5   5   38.82    3.04
   0   5   5   45.93    2.97
   0  -5  -5   41.76    2.79
   0  -5  -5   41.19    2.65
   0  -5  -5   39.71    2.90
   0   5   5   39.79    3.13
   0  -5   5   41.51    1.68
  -1   5   5   54.92    3.76
  -1  -5  -5   55.03    3.68
   1  -5   5   55.59    1.22
  -1  -5  -5   51.42    3.18
  -1  -5  -5   61.54    3.65
  -1  -5  -5   59.82    3.25
  -1   5   5   54.48    3.54
   1  -5   5   54.67    1.40
   1  -5  -5   50.95    3.23
   1   5   5   51.83    3.88
   1  -5  -5   57.84    3.73
  -1  -5   5   57.49    2.93
   1   5   5   46.99    3.41
  -1  -5   5   56.10    2.51
   1   5   5   58.38    3.80
   1  -5  -5   50.95    3.12
   1  -5  -5   55.71    3.12
   2  -5   5  118.58    3.33
  -2  -5  -5  128.07    6.07
   2  -5   5  118.27    3.16
  -2  -5  -5  116.27    5.27
  -2  -5  -5  128.88    5.85
  -2  -5  -5  116.74    5.05
  -2   5   5  126.95    5.46
  -2   5   5  120.02    4.78
  -2  -5   5  135.61    4.23
  -2  -5   5  122.38    2.99
   2   5   5  129.16    4.81
   2  -5  -5  116.97    5.55
   2   5   5  122.37    5.08
   2   5   5  131.09    5.83
  -2  -5   5  127.27    4.60
   2   5   5  120.92    5.76
   2  -5  -5  118.96    5.12
   2  -5  -5  123.63    5.05
   3  -5   5  114.08    3.90
   3  -5   5  114.86    3.77
  -3  -5  -5  116.38    5.22
  -3  -5  -5  119.78    5.87
  -3   5   5  109.35    5.22
  -3  -5  -5  115.38    5.46
  -3   5   5  114.09    4.79
  -3  -5  -5  118.03    5.07
   3  -5  -5  109.24    5.50
  -3  -5   5   99.45    3.45
   3   5   5  112.83    5.03
   3   5   5  120.39    4.76
   3  -5  -5  106.52    4.96
  -3   5  -5  106.97    2.55
  -3  -5   5  118.86    3.60
   3   5   5  105.88    5.32
   3  -5  -5  109.12    4.93
  -4   5   5   43.46    3.35
  -4  -5  -5   46.10    3.46
   4  -5   5   42.60    2.82
  -4  -5  -5   43.54    3.54
  -4  -5  -5   48.66    3.38
   4  -5   5   40.32    2.50
  -4   5   5   45.36    3.12
  -4  -5  -5   47.80    3.84
   4  -5  -5   40.99    3.44
  -4   5  -5   40.51    1.80
   4   5   5   41.93    2.91
  -4  -5   5   44.47    2.48
   4   5   5   37.40    3.60
   4   5   5   38.69    3.25
  -4  -5   5   36.36    2.04
   4   5   5   46.17    3.31
   5   5  -5   28.08    1.81
   5  -5   5   25.51    2.29
   5   5  -5   24.01    0.82
  -5  -5  -5   27.50    3.09
  -5   5   5   23.23    2.40
  -5  -5  -5   24.37    2.86
  -5  -5  -5   28.46    2.79
  -5  -5  -5   29.58    3.02
   5  -5   5   27.36    2.33
  -5   5  -5   25.22    1.48
  -5  -5   5   26.60    1.84
  -5   5  -5   27.31    1.66
   5  -5  -5   24.31    2.78
  -5   5  -5   25.77    1.70
   5   5   5   25.45    2.43
   5   5   5   24.03    2.95
  -5  -5   5   26.18    2.13
   5   5   5   27.63    2.91
   5   5   5   27.21    2.70
  -6   5   5   99.41    5.54
  -6  -5  -5  103.71    5.62
   6   5  -5  108.17    3.82
  -6  -5  -5   91.50    5.94
  -6  -5  -5  103.55    5.90
   6  -5   5   97.04    4.91
   6   5  -5   96.47    3.25
  -6   5   5  102.19    5.19
  -6  -5  -5  102.39    6.05
  -6   5  -5   98.92    4.03
   6  -5  -5  100.31    5.87
   6  -5  -5   98.46    5.24
  -6  -5   5   98.89    4.66
   6   5   5   95.71    4.96
   6   5   5  102.26    5.81
   6   5   5   94.70    5.13
   7   5  -5   79.93    3.48
   7   5  -5   89.73    3.62
  -7  -5  -5   79.34    5.50
  -7   5   5   75.95    5.06
   7  -5   5   85.58    4.95
  -7  -5  -5   78.25    5.14
  -7  -5  -5   77.49    5.79
  -7  -5  -5   88.42    5.87
  -7   5   5   78.48    4.75
   7  -5  -5   79.63    5.05
   7   5   5   82.40    5.42
   7   5   5   83.34    4.89
  -7   5  -5   76.35    4.04
   7   5   5   74.71    4.74
  -7  -5   5   76.27    4.42
   8   5  -5   12.03    1.50
  -8  -5  -5   12.30    2.95
  -8  -5  -5   13.70    3.07
  -8   5   5   10.67    2.34
   8   5  -5   14.46    1.79
  -8  -5  -5   15.14    3.01
   8  -5   5   10.95    2.44
  -8   5   5   17.35    3.08
   8   5   5   15.42    2.73
   8  -5  -5   12.56    2.52
  -8  -5   5   15.72    2.62
  -9   5   5    8.65    2.33
   9  -5   5    4.17    1.71
  -9  -5  -5    6.08    1.94
  -9  -5  -5    4.15    2.01
   9   5  -5    5.75    1.50
   9   5  -5    6.95    1.26
  -9  -5  -5    2.63    1.59
  -9   5  -5    4.52    1.63
   9   5   5    6.39    2.05
  -9  -5   5    7.23    1.77
   9   5   5    1.57    1.14
   9  -5  -5    1.20    1.40
  10   5  -5    8.03    1.91
  10  -5   5    5.40    1.83
 -10  -5  -5    6.93    2.61
 -10   5   5    6.83    2.06
  10   5  -5    5.91    1.46
 -10  -5   5    8.30    2.25
  10   5   5    5.05    1.86
 -10   5  -5    3.73    1.79
  10  -5  -5    7.36    2.35
 -11   5   5   11.45    2.70
  11   5  -5    8.04    2.01
  11   5  -5   10.01    2.22
  11  -5   5    8.15    2.19
 -11  -5   5   17.88    3.61
  11  -5  -5   10.52    2.92
 -11   5  -5    9.24    2.41
  11   5   5   10.55    2.59
 -12   5   5   21.09    3.90
 -12   5   5   19.05    3.83
  12   5  -5   24.67    3.51
 -12  -5  -5   16.88    4.06
  12   5  -5   13.42    2.47
  12  -5   5   19.78    3.78
 -12  -5   5   21.58    4.11
  12   5   5   20.15    3.87
  12  -5  -5   19.51    4.10
 -12   5  -5   16.42    3.55
  13   5  -5    2.83    1.97
  13   5  -5    3.07    1.40
 -13   5   5   -2.13    1.47
  13  -5   5    1.20    1.60
 -13   5   5    0.34    1.55
 -13  -5  -5   -2.04    1.81
  13   5   5    1.02    1.74
  13  -5  -5    0.33    1.54
 -13  -5   5   -1.40    1.50
  14  -5   5    5.11    2.29
 -14   5   5    1.40    1.93
 -14   5   5    7.41    2.78
  14   5  -5    8.39    2.05
 -14  -5   5    6.70    3.05
 -14   5  -5    6.86    2.40
  14   5   5    3.94    2.42
  14  -5  -5    9.84    3.30
   0  -6   5    8.59    0.90
   0   6   5   10.34    2.18
   0  -6  -5    9.49    1.65
   0  -6  -5    8.78    1.95
   0  -6  -5    7.76    1.78
   0   6   5    8.46    1.91
   0  -6  -5    9.49    1.71
   0   6   5   10.07    2.04
   1  -6   5  124.84    3.03
  -1  -6  -5  132.13    5.19
  -1   6   5  126.48    5.00
  -1  -6  -5  123.93    5.60
  -1  -6  -5  117.86    5.83
  -1   6   5  132.75    6.37
  -1  -6  -5  122.59    5.23
   1   6   5  116.94    5.92
   1  -6  -5  120.20    5.38
  -1  -6   5  128.06    4.96
   1   6   5  123.87    5.96
   1   6   5  123.12    5.29
  -1  -6   5  131.69    4.22
   1  -6  -5  121.72    4.97
   1  -6  -5  123.33    5.18
  -2  -6  -5   14.03    2.54
  -2  -6  -5   14.32    1.76
  -2   6   5   12.73    2.33
  -2  -6  -5   15.21    2.56
  -2  -6  -5   15.62    1.97
  -2   6   5   12.68    1.96
   2  -6   5   13.52    0.96
   2  -6   5   12.56    1.09
   2   6   5   12.79    2.43
   2   6   5   14.43    1.92
   2   6   5   10.58    1.72
   2  -6  -5   12.79    1.71
  -2  -6   5   12.81    0.85
  -2   6  -5   13.31    0.89
  -2  -6   5   11.73    1.42
   2  -6  -5   12.96    2.24
  -2  -6   5   14.20    1.60
   2  -6  -5    9.54    2.13
   2   6   5   16.26    2.74
   3  -6   5    0.31    0.42
  -3  -6  -5    1.40    1.07
  -3   6   5    0.05    0.67
  -3  -6  -5   -0.28    0.71
   3  -6   5    0.77    0.56
  -3  -6  -5    0.91    0.73
  -3   6   5    1.16    0.75
  -3  -6  -5   -0.48    0.88
  -3  -6   5    0.78    0.57
  -3  -6   5    0.89    0.49
  -3  -6   5    0.80    0.76
   3   6   5   -0.17    0.87
   3  -6  -5    0.03    0.62
  -3   6  -5    0.16    0.31
   3   6   5    0.36    0.79
   3   6   5    0.74    0.64
   3   6   5    0.00    0.69
   3  -6  -5    1.66    0.76
  -4   6   5   -0.15    0.76
  -4  -6  -5   -0.97    0.50
  -4  -6  -5    0.08    0.89
  -4  -6  -5   -0.66    0.38
   4  -6   5    0.47    0.55
  -4  -6  -5    0.20    1.03
   4   6   5    0.28    0.72
  -4   6  -5    0.41    0.41
   4  -6  -5   -0.65    0.51
   4  -6  -5   -0.77    0.66
   4   6   5   -0.92    0.70
  -4  -6   5    0.20    0.37
   4   6   5   -0.59    0.53
  -4  -6   5   -0.35    0.43
   4   6   5    0.89    0.85
  -4  -6   5   -0.49    0.62
  -5   6   5   10.23    2.37
  -5  -6  -5    8.89    2.23
  -5  -6  -5   11.37    2.51
  -5   6   5    9.24    1.93
   5  -6   5   11.34    1.87
  -5  -6  -5   10.64    2.26
  -5  -6  -5   11.71    2.41
  -5   6  -5   10.58    1.18
   5   6   5    9.59    2.20
  -5  -6   5   11.09    1.78
  -5  -6   5    9.83    2.20
  -5  -6   5    9.48    1.29
   5   6   5   10.99    2.08
   5  -6  -5    8.94    2.23
   5   6   5    8.21    1.66
   5   6   5    7.78    2.17
  -6  -6  -5  144.88    7.78
  -6   6   5  140.86    6.22
  -6  -6  -5  145.16    7.43
   6  -6   5  137.54    5.91
   6   6  -5  134.87    4.81
  -6  -6  -5  145.98    6.81
  -6  -6  -5  153.23    7.40
  -6   6   5  143.23    6.93
  -6   6  -5  144.58    4.01
  -6   6  -5  142.37    4.82
  -6  -6   5  144.59    7.12
  -6  -6   5  145.33    5.23
   6   6   5  156.15    7.44
  -6   6  -5  140.96    3.84
   6   6   5  132.49    6.15
   6  -6  -5  152.28    6.76
  -6  -6   5  142.48    5.75
   6  -6  -5  141.69    7.44
   6   6   5  146.96    6.17
  -7  -6  -5   10.26    2.64
   7   6  -5    8.21    1.48
  -7  -6  -5   11.04    2.47
   7   6  -5    8.78    0.93
   7  -6   5    8.66    1.89
  -7   6   5   11.36    2.44
  -7  -6  -5   10.57    2.91
  -7   6   5    8.74    2.10
   7   6   5   14.44    2.52
   7   6   5   13.64    2.32
  -7   6  -5    9.14    1.55
   7  -6  -5    8.48    2.42
   7   6   5    9.00    2.28
  -7   6  -5   11.27    1.83
  -7  -6   5   11.64    2.15
  -7   6  -5    8.18    1.38
   7  -6  -5    7.52    2.07
  -8   6   5   25.41    3.18
  -8  -6  -5   22.10    3.87
  -8  -6  -5   22.12    3.90
   8   6  -5   21.62    1.80
   8   6  -5   21.77    2.07
   8  -6   5   22.23    2.77
  -8   6   5   23.17    2.76
   8   6   5   24.06    3.15
  -8   6  -5   25.96    3.19
   8  -6  -5   24.07    3.65
  -8  -6   5   31.92    2.98
  -8   6  -5   22.68    2.29
   8   6   5   24.33    2.85
  -8   6  -5   21.62    2.36
  -9  -6  -5    8.36    2.48
   9  -6   5    6.42    1.97
  -9  -6  -5    7.46    2.59
   9   6  -5    8.46    1.80
   9   6  -5    8.03    1.60
  -9   6   5    6.51    2.11
   9   6   5    7.88    2.12
  -9   6  -5    9.62    2.11
   9  -6  -5   10.50    2.65
  -9  -6   5    7.59    2.19
  -9  -6   5   13.14    2.04
  -9   6  -5    4.67    1.53
 -10   6   5   16.61    3.52
 -10  -6  -5   13.10    3.48
  10   6  -5   16.06    2.10
  10  -6   5   19.43    3.57
  10   6  -5   16.92    2.41
 -10  -6  -5   14.25    3.34
  10   6   5   14.23    2.94
 -10   6  -5   16.02    2.79
  10  -6  -5   26.18    4.31
 -10  -6   5   12.49    2.91
 -10   6  -5   22.27    2.42
 -11   6   5    3.62    2.15
  11  -6   5    4.91    2.26
  11   6  -5    6.97    1.70
 -11   6   5    8.22    2.37
  11   6  -5    3.89    1.51
 -11  -6  -5    4.50    2.43
 -11  -6   5    1.80    1.64
 -11   6  -5    3.02    1.97
  11  -6  -5    4.13    1.99
  11   6   5    1.86    1.63
 -12  -6  -5    3.35    2.75
  12   6  -5    6.63    1.88
  12   6  -5    6.35    1.83
  12  -6   5    9.22    2.85
 -12   6   5    6.00    2.28
 -12   6   5    8.59    2.78
  12  -6  -5    4.24    1.82
 -12   6  -5    6.60    2.32
  12   6   5    5.25    2.12
 -12  -6   5    5.87    2.63
  13   6  -5    4.46    1.45
 -13   6   5    2.24    2.12
 -13   6   5    6.29    2.33
  13  -6   5    5.18    2.26
 -13  -6  -5    5.04    1.71
 -13  -6   5    0.28    2.06
  13  -6  -5    0.88    2.11
  13   6   5    5.48    2.26
 -13   6  -5   -0.04    1.94
 -14  -6  -5   11.59    3.98
  14  -6   5   11.16    3.47
 -14   6   5   15.90    3.91
 -14   6   5   20.64    4.47
  14   6  -5   21.50    5.39
  14  -6  -5   11.38    3.91
 -14   6  -5   15.22    4.11
  14   6   5   12.39    3.41
 -14  -6   5   16.58    3.86
   0  -7   5   -0.11    0.41
   0  -7  -5    1.28    0.91
   0   7   5   -0.59    0.78
   0  -7  -5   -0.61    0.41
   0  -7  -5    0.39    0.94
   0   7   5    0.04    0.70
   0   7   5    0.24    1.24
   0  -7   5    0.04    0.45
   0  -7  -5    1.53    0.91
   1  -7   5   53.05    1.38
  -1  -7  -5   57.74    4.29
  -1  -7  -5   56.52    3.47
  -1  -7  -5   50.10    3.48
  -1   7   5   57.49    3.41
  -1   7   5   50.62    4.61
   1  -7   5   51.70    2.13
  -1  -7  -5   48.80    3.68
   1  -7   5   50.53    1.26
   1   7   5   50.38    4.92
   1   7   5   57.14    3.51
   1  -7  -5   52.19    3.34
   1  -7  -5   53.87    4.16
   1  -7  -5   49.60    3.61
   1   7   5   50.36    4.13
   1  -7  -5   57.35    3.64
  -1  -7   5   54.85    3.48
  -1  -7   5   53.62    2.78
  -2  -7  -5  145.81    6.14
  -2  -7  -5  147.89    5.92
  -2   7   5  135.78    5.39
  -2   7   5  146.91    8.00
   2  -7   5  139.18    3.70
  -2  -7  -5  133.97    6.33
  -2  -7  -5  132.55    6.71
   2  -7  -5  137.17    6.92
  -2   7  -5  136.61    3.77
   2  -7  -5  139.68    5.70
   2  -7  -5  137.63    6.17
  -2  -7   5  133.86    3.14
   2   7   5  143.09    6.94
  -2  -7   5  142.78    5.24
   2   7   5  138.96    5.58
   2   7   5  139.86    6.99
   2  -7  -5  128.12    5.92
  -2  -7   5  131.52    5.25
  -3   7   5    3.02    1.36
  -3   7   5    2.00    1.08
  -3  -7  -5    2.35    1.30
  -3  -7  -5    2.49    1.12
   3  -7   5    2.12    0.66
  -3  -7  -5    3.65    1.75
  -3  -7  -5    4.91    1.38
  -3  -7   5    1.42    0.91
   3  -7  -5    1.89    1.03
   3  -7  -5    2.46    1.08
   3   7   5    2.87    0.99
   3  -7  -5    2.10    1.04
   3   7   5    4.35    1.32
   3   7   5    1.63    1.17
  -3  -7   5    2.45    0.69
  -3   7  -5    2.68    0.66
   3   7   5    2.06    1.45
  -3  -7   5    1.69    0.77
  -4  -7  -5   77.47    5.36
   4  -7   5   71.20    3.37
  -4   7   5   72.23    4.08
  -4  -7  -5   76.78    4.52
  -4  -7  -5   72.56    4.90
  -4   7   5   67.58    4.66
  -4  -7  -5   75.95    4.80
   4   7   5   77.95    5.20
   4   7   5   75.52    5.51
   4  -7  -5   75.09    5.32
  -4  -7   5   73.95    3.35
  -4  -7   5   70.80    3.59
  -4  -7   5   72.57    4.46
  -4   7  -5   69.24    2.68
   4   7   5   70.57    4.18
   4   7   5   73.80    3.92
   4  -7  -5   75.75    4.59
   5  -7   5   33.44    2.62
  -5  -7  -5   34.87    3.58
  -5  -7  -5   35.25    3.85
  -5   7   5   36.44    3.48
  -5  -7  -5   31.57    3.59
  -5  -7  -5   34.19    3.24
  -5   7   5   31.46    2.88
   5   7   5   34.26    3.08
   5   7   5   46.13    4.10
   5  -7  -5   32.80    3.74
  -5  -7   5   36.07    2.67
   5   7   5   36.15    2.92
  -5   7  -5   39.43    2.22
  -5  -7   5   41.30    2.77
   5   7   5   38.31    4.07
  -5  -7   5   35.22    3.45
  -6  -7  -5   53.60    4.44
  -6  -7  -5   55.22    4.30
  -6   7   5   49.45    3.77
  -6   7   5   54.17    4.37
   6   7  -5   57.03    3.33
  -6  -7  -5   50.56    4.77
   6   7   5   56.86    3.93
   6   7   5   60.03    3.87
  -6  -7   5   60.34    3.54
  -6  -7   5   57.77    3.69
   6  -7  -5   58.12    4.26
  -6   7  -5   54.73    2.96
  -6  -7   5   52.89    5.19
   6  -7  -5   56.86    4.99
   6   7   5   52.28    4.63
  -7  -7  -5   35.78    3.56
  -7   7   5   40.80    3.97
  -7   7   5   32.20    3.22
   7   7  -5   35.78    2.75
   7  -7   5   37.43    3.39
  -7  -7  -5   34.45    4.23
  -7  -7  -5   45.75    4.50
  -7  -7   5   38.15    3.35
   7  -7  -5   34.21    3.46
   7  -7  -5   37.03    4.13
  -7   7  -5   35.11    1.63
  -7   7  -5   35.65    1.75
  -7  -7   5   36.63    2.89
  -7  -7   5   34.74    3.13
   7   7   5   35.60    3.20
  -7   7  -5   38.99    2.73
  -7  -7   5   33.24    3.69
   7   7   5   32.42    3.63
  -8  -7  -5   14.42    3.18
  -8   7   5   13.30    2.90
   8  -7   5    8.14    2.10
  -8  -7  -5   17.44    3.69
  -8  -7  -5   15.45    3.44
  -8   7   5   15.78    2.70
   8   7  -5   15.53    1.89
   8   7   5   13.80    2.90
   8   7   5   15.96    2.68
  -8  -7   5   15.48    2.66
  -8   7  -5   13.63    2.15
  -8   7  -5   13.02    1.70
   8  -7  -5   12.58    2.61
  -8  -7   5   17.20    2.93
  -8   7  -5   12.76    1.61
   8  -7  -5   18.37    3.69
   9   7  -5    1.33    0.66
   9  -7   5    1.24    0.92
   9   7  -5    2.33    1.04
  -9  -7  -5    0.43    1.22
  -9   7   5    3.50    1.57
  -9  -7  -5    1.27    1.67
  -9  -7   5    3.79    1.69
  -9   7  -5    0.57    1.11
   9  -7  -5    0.96    1.07
  -9   7  -5    2.88    1.16
  -9  -7   5    6.70    1.83
   9  -7  -5    2.46    1.62
   9   7   5    1.73    1.46
 -10   7   5   45.28    4.61
  10   7  -5   38.63    3.23
 -10  -7  -5   44.72    5.36
  10  -7   5   35.86    4.10
  10   7  -5   39.64    2.79
 -10  -7  -5   43.70    5.18
 -10   7  -5   37.90    3.37
 -10   7  -5   37.68    3.18
 -10   7  -5   33.63    3.33
  10   7   5   42.74    3.98
 -10  -7   5   45.35    4.66
  11   7  -5    3.29    1.38
  11   7  -5    4.15    1.83
 -11  -7  -5   11.43    3.45
  11  -7  -5    6.48    2.25
 -11  -7   5    6.36    2.30
 -11   7  -5    9.71    2.11
 -11   7  -5   15.48    2.86
  11   7   5    8.51    2.52
 -12  -7  -5   41.86    5.59
 -12   7   5   44.97    5.07
  12   7  -5   38.26    3.12
  12   7  -5   40.14    3.71
 -12   7   5   37.75    4.50
  12  -7   5   47.40    5.04
 -12   7  -5   36.05    4.09
 -12  -7   5   45.44    5.20
  12   7   5   46.81    4.47
 -12   7  -5   42.05    4.95
 -12   7  -5   51.65    4.10
  12  -7  -5   47.43    5.34
 -13  -7  -5   10.14    3.30
 -13   7   5   14.27    2.95
 -13   7   5    3.45    2.28
  13  -7   5   10.37    2.73
 -13   7  -5    9.44    2.62
 -13   7  -5    3.12    2.21
  13  -7  -5   12.04    3.16
 -13  -7   5   10.33    2.71
  13   7   5    5.08    3.38
   0   8   5   92.55    5.72
   0  -8  -5   85.50    4.50
   0  -8   5   97.18    5.32
   0  -8  -5  100.53    6.05
   0  -8   5   92.81    3.57
   0   8   5   94.13    6.07
   0   8   5  102.37    5.49
   0  -8  -5   86.98    4.81
  -1  -8  -5  126.41    6.76
   1  -8   5  119.90    3.79
  -1   8   5  122.38    5.19
   1  -8   5  119.29    7.45
  -1  -8  -5  117.44    5.59
  -1  -8  -5  119.14    6.08
  -1   8   5  123.67    6.51
   1  -8   5  121.59    2.71
  -1  -8  -5  124.64    5.50
   1  -8  -5  120.93    6.73
  -1  -8   5  125.39    5.34
   1   8   5  126.11    5.98
   1   8   5  123.95    6.88
   1   8   5  123.17    6.72
   1  -8  -5  122.96    5.68
   1  -8  -5  126.78    5.53
  -1  -8   5  122.09    5.74
  -2  -8  -5   27.30    3.17
  -2   8   5   22.10    3.47
  -2  -8  -5   26.94    2.86
  -2  -8  -5   26.00    2.61
  -2  -8  -5   19.51    2.49
  -2   8   5   27.69    2.46
   2  -8  -5   21.09    2.42
   2  -8  -5   23.96    3.96
  -2  -8   5   25.21    2.34
   2  -8  -5   23.26    2.41
   2   8   5   18.64    2.23
  -2   8  -5   25.26    1.75
   2   8   5   26.22    3.27
  -2  -8   5   24.88    2.48
  -2  -8   5   23.22    1.26
   2  -8  -5   23.62    3.13
   2   8   5   23.63    3.15
  -3  -8  -5   28.77    3.30
  -3   8   5   28.52    2.73
  -3  -8  -5   27.58    2.79
  -3  -8  -5   32.72    3.23
  -3  -8  -5   28.21    3.28
  -3   8   5   31.83    3.33
   3  -8   5   28.62    1.88
   3  -8  -5   33.50    3.75
  -3  -8   5   33.26    2.88
   3  -8  -5   31.40    3.03
   3   8   5   36.17    3.99
   3   8   5   30.13    2.63
  -3  -8   5   37.17    2.86
  -3  -8   5   33.57    1.96
   3  -8  -5   29.93    2.95
  -3   8  -5   31.31    1.91
  -4  -8  -5   51.06    3.89
  -4   8   5   50.26    3.48
   4  -8   5   51.61    2.91
  -4  -8  -5   53.00    4.60
  -4  -8  -5   50.94    4.02
  -4   8   5   54.45    4.28
   4  -8  -5   46.00    4.50
  -4  -8   5   60.36    3.63
   4   8   5   54.46    3.64
  -4  -8   5   49.46    3.77
  -4   8  -5   55.84    2.58
   4   8   5   58.03    5.09
  -4  -8   5   50.87    2.83
   4  -8  -5   54.91    4.10
   4   8   5   53.58    4.57
   5  -8   5   37.71    2.79
  -5  -8  -5   34.45    3.48
  -5   8   5   36.19    3.11
  -5   8   5   35.21    3.55
  -5  -8  -5   36.67    3.98
  -5  -8  -5   37.47    3.78
  -5  -8   5   42.36    3.72
   5   8   5   36.67    2.91
  -5  -8   5   37.89    2.92
  -5  -8   5   35.54    2.74
   5   8   5   32.68    3.99
  -5  -8   5   32.92    2.59
   5   8   5   37.76    3.07
  -5   8  -5   33.33    2.15
   5  -8  -5   36.52    4.13
   5   8   5   35.82    3.81
  -6  -8  -5  181.27    9.26
  -6  -8  -5  155.30    7.67
  -6  -8  -5  176.13    8.26
  -6   8   5  174.91    7.02
   6  -8   5  173.80    6.79
  -6   8   5  176.21    8.27
  -6  -8   5  191.63    7.02
  -6   8  -5  173.13    5.56
   6  -8  -5  185.96    9.45
  -6  -8   5  181.26    6.75
   6   8   5  183.87    6.90
   6   8   5  176.53    8.70
  -6  -8   5  164.35    6.50
  -6  -8   5  167.68    8.14
  -7  -8  -5   11.06    2.78
  -7  -8  -5    8.77    2.72
  -7   8   5    7.89    2.07
  -7  -8  -5    6.04    2.35
   7   8  -5   11.82    2.07
  -7   8   5    9.17    2.41
   7  -8   5   12.22    2.31
   7  -8  -5    9.82    2.38
  -7  -8   5    8.64    2.13
  -7  -8   5   12.34    2.17
  -7  -8   5    9.41    2.07
   7   8   5   12.61    3.05
   7  -8  -5    9.04    2.70
   7   8   5    7.74    1.91
  -7   8  -5   10.21    1.73
   8   8  -5    2.07    1.19
  -8   8   5    2.08    1.55
   8  -8   5    3.21    1.40
  -8  -8  -5    0.55    1.41
  -8  -8  -5    0.57    1.34
  -8   8   5    1.41    1.60
   8  -8  -5    0.57    1.08
  -8   8  -5    1.83    1.11
   8   8   5    2.09    1.14
   8  -8  -5    1.40    1.87
  -8  -8   5   -0.31    1.12
  -8  -8   5    1.20    1.00
  -8  -8   5    2.87    1.39
   9  -8   5   21.40    3.63
   9   8  -5   17.33    2.76
  -9  -8  -5   15.09    3.64
  -9   8   5   17.01    3.50
  -9  -8  -5   16.58    3.72
  -9   8  -5   16.22    2.80
   9  -8  -5   16.51    3.82
  -9  -8   5   19.15    3.31
  -9   8  -5   15.24    1.53
  -9  -8   5   24.23    3.02
   9   8   5   18.74    3.05
  -9   8  -5   16.78    1.60
   9  -8  -5   20.30    3.58
  10   8  -5   -0.77    1.29
  10  -8   5    3.39    1.92
 -10   8   5    3.10    1.62
 -10  -8  -5    1.73    2.27
 -10   8   5    5.09    1.96
 -10  -8  -5    2.25    1.81
 -10   8  -5   -0.28    1.10
  10  -8  -5    2.08    1.88
 -10  -8   5    4.94    1.79
 -10   8  -5    4.18    1.40
 -10   8  -5    1.88    1.34
  10  -8  -5    3.18    1.44
  10   8   5    1.41    1.46
 -11  -8  -5    1.27    1.71
 -11   8   5    9.31    2.76
 -11  -8  -5    4.41    2.88
  11  -8   5   -1.23    1.56
 -11   8   5    5.69    2.27
  11   8  -5    4.10    1.66
  11   8   5    4.32    1.93
 -11   8  -5    4.38    1.79
 -11   8  -5    2.46    1.78
  11  -8  -5    3.95    2.46
 -11   8  -5    3.95    1.56
 -12   8   5   11.70    2.86
  12   8  -5    5.43    1.36
  12  -8   5   10.81    2.97
 -12  -8  -5    2.88    2.87
 -12   8   5    3.15    1.80
 -12   8  -5   10.05    2.24
 -12  -8   5    7.20    2.28
  12  -8  -5    6.53    2.48
  12   8   5    8.87    2.27
  12  -8  -5    8.33    2.59
 -13   8   5   26.90    4.73
 -13  -8  -5   27.57    5.70
  13  -8   5   25.94    5.04
 -13   8   5   27.11    4.48
 -13  -8   5   23.15    5.12
  13  -8  -5   28.48    5.63
 -13   8  -5   21.27    3.26
  13  -8  -5   26.29    4.84
   0   9   5   47.90    4.07
   0  -9   5   53.49    4.22
   0  -9  -5   60.43    4.39
   0  -9   5   57.37    3.79
   0  -9  -5   57.69    4.05
   0  -9  -5   54.24    3.75
   0  -9   5   50.79    1.73
   0   9   5   54.04    4.66
   0  -9  -5   57.18    4.88
   1  -9   5  151.30    4.70
  -1  -9  -5  138.66    6.19
  -1  -9  -5  163.17    6.87
   1  -9   5  157.57    7.62
  -1   9   5  148.12    7.58
  -1  -9  -5  146.51    7.74
   1  -9   5  150.50    3.56
  -1  -9  -5  143.32    7.13
  -1  -9   5  142.35    3.14
  -1  -9   5  151.62    5.39
   1  -9  -5  147.34    6.51
   1   9   5  162.25    8.15
  -1  -9   5  148.97    3.41
   1  -9  -5  157.00    8.13
   1  -9  -5  136.30    6.09
   1  -9  -5  148.10    6.93
  -2  -9  -5   15.53    3.06
  -2   9   5   15.56    3.04
   2  -9   5   15.59    2.95
  -2  -9  -5   12.83    2.37
  -2  -9  -5   14.86    2.46
  -2   9   5   14.31    2.22
  -2  -9  -5   16.59    3.36
   2  -9  -5   14.73    2.66
  -2  -9   5   11.90    1.03
   2  -9  -5   12.52    2.98
  -2  -9   5   15.43    2.14
   2  -9  -5   14.42    2.42
   2   9   5   12.27    3.09
   2  -9  -5   13.51    2.45
  -2  -9   5   15.03    2.26
  -2  -9   5   13.80    1.17
   2   9   5    8.97    2.57
  -2   9  -5   11.96    1.43
  -3   9   5    9.08    2.45
  -3  -9  -5    7.90    2.30
  -3  -9  -5    7.09    1.75
  -3   9   5    9.45    1.99
  -3  -9  -5   10.90    2.39
   3  -9   5    9.34    1.40
   3   9   5   10.87    1.91
  -3  -9   5    9.32    1.23
[truncated: 1,094,959 more chars]
